# Supplementary material for: Electronic Health Record and Semantic Issues Using Fast Healthcare Interoperability Resources: Systematic Mapping Review
Source: J Med Internet Res. 2024 Jan 30;26:e45209. doi: 10.2196/45209 (PMC10865191; doi:10.2196/45209)
Supplement: Multimedia Appendix 3 [file jmir_v26i1e45209_app3.xlsx]

## Sheet: 0. Keywords_Synonyms
Possible keywords
Interoperavbility		Exchange	Standard
Integration			Stanrdization
Ontologies
Ontology
FHIR	Fast Healthcare Interoperability Resources
Semantic
Additional keywords based on Search using FHIR
RDF
OWL
Annotation
Unstructured
Mapping
Classification
Terminology	Vocabulary
Search String	FHIR AND (Semantic OR terminology OR vocabulary OR Ontology OR mapping OR classification)

## Sheet: 1. Summary
A	B	C	D	E	F	G	H	I	J
ID	Database name	Search String	initial Results	Apply filter Range 2012-2022	Number of studies excluded	Apply venue type article OR journal	Number of studies excluded	Apply Filter language Keep only French or English	Number of studies excluded
						Nbre		Nbre
1	IEEE Xplore	FHIR AND (Semantic OR terminology OR vocabulary OR Ontology OR mapping OR classification)	60	60	0	58	-2	58	0
2	Science direct	FHIR AND (Semantic OR terminology OR vocabulary OR Ontology OR mapping OR classification)	428	413	-15	235	-178	235	0
3	Springer	FHIR AND (Semantic OR terminology OR vocabulary OR Ontology OR mapping OR classification)	820	799	-21	337	-462	337	0
4	Scopus	FHIR AND (Semantic OR terminology OR vocabulary OR Ontology OR mapping OR classification)	218	218	0	204	-14	201	-3
5	web of science	FHIR AND (Semantic OR terminology OR vocabulary OR Ontology OR mapping OR classification)	142	142	0	140	-2	137	-3
6	Medline	FHIR AND (Semantic OR terminology OR vocabulary OR Ontology OR mapping OR classification)	144	144	0	144	0	142	-2
6	PubMed	FHIR AND (Semantic OR terminology OR vocabulary OR Ontology OR mapping OR classification)	147	147	0	147	0	147	0
7	Elseiver - Engineering village: compendex	FHIR AND (Semantic OR terminology OR vocabulary OR Ontology OR mapping OR classification)	158	158	0	153	-5	153	0
8	Elseiver - Engineering village: Inspec	FHIR AND (Semantic OR terminology OR vocabulary OR Ontology OR mapping OR classification)	63	63	0	63	0	62	-1
9	Semantic Scolar	FHIR AND (Semantic OR terminology OR vocabulary OR Ontology OR mapping OR classification)	352	165	-187	165	0	165	0
10	ACM	FHIR AND (Semantic OR terminology OR vocabulary OR Ontology OR mapping OR classification)	69	63	-6	55	-8	55	0
		total	2601	2372	-229	1701	-671	1692	-9
						Remove duplicates		803	-889
			QA/ inclusion and exclusion			Total		68
			+ 2 Added during review			Final selection		70

## Sheet: 2. Master_file
Type	Author	Title	Publication	Date
	Jin Ge, W. Ray Kim, Allison J. Kwong	“Beyond MELD” – Emerging strategies and technologies for improving mortality prediction, organallocation and outcomes in liver transplantation	Journal of Hepatology	2022
ACM	Nunziato Cassavia, Mario Ciampi, Giuseppe De Pietro, Elio Masciari	A Big Data Approach For Querying Data in EHR Systems	IDEAS '16: Proceedings of the 20th International Database Engineering & ApplicationsSymposium	2016
Conference article (CA)	Zhao, Lei(1); Lim Choi Keung, Sarah N(1); Arvanitis, Theodoros N(1)	A bioportal-based terminology service for health data interoperability	Studies in Health Technology and Informatics	2016
	Tian-Fu LeeHong-Ze LiYi-Pei Hsieh"	A blockchain-based medical data preservation scheme for telecare medical information systems	"International Journal of Information Security"	2021
	Gokce B. Laleci Erturkmen, Mustafa Yuksel, Dipak Kalra	A Collaborative Platform for Management of Chronic Diseases via Guideline-Driven Individualized CarePlans	Computational and Structural Biotechnology Journal	2019
	Na Hong, Dingcheng Li, Guoqian Jiang	A computational framework for converting textual clinical diagnostic criteria into the quality data model	Journal of Biomedical Informatics	2016
Conference article (CA)	Jiang, Guoqian(1); Kiefer, Richard C.(1); Sharma, Deepak K.(1); Prud'hommeaux, Eric(2); Solbrig, Harold R.(1)	A consensus-based approach for harmonizing the ohdsi common data model with HL7 FHIR	Studies in Health Technology and Informatics	2017
Journal article (JA)	Peterson, Kevin J.(1,3); Jiang, Guoqian(2,3); Liu, Hongfang(2,3)	A corpus-driven standardization framework for encoding clinical problems with HL7 FHIR	Journal of Biomedical Informatics	2020
	Shirin HasavariKofi Osei-TutuYeong-Tae Song"	A Cross-Blockchain Approach to Emergency Medical Information	"Advances in Computer Vision and Computational Biology"	2021
	Priscila CedilloWilson ValdezPaÃºl CÃ¡rdenas-DelgadoDaniela Prado-Cabrera"	A Data as a Service Metamodel for Managing Information of Healthcare and Internet of Things Applications	"Information and Communication Technologies"	2020
	Gaspard Harerimana, Jong Wook Kim, Beakcheol Jang	A deep attention model to forecast the Length Of Stay and the in-hospital mortality right on admission fromICD codes and demographic data	Journal of Biomedical Informatics	2021
	Olivier Morin, Martin Vallières, Philippe Lambin	A Deep Look Into the Future of Quantitative Imaging in Oncology: A Statement of Working Principles andProposal for Change	International Journal of Radiation Oncology*Biology*Physics	2018
ACM	Shirin Enshaeifar, Payam Barnaghi, Severin Skillman, David Sharp	A Digital Platform for Remote Healthcare Monitoring	WWW '20: Companion Proceedings of the Web Conference 2020	2020
Conference article (CA)	Karim, Md Rezaul(1,2); Nguyen, Binh-Phi(2); Zimmermann, Lukas(3); Kirsten, Toralf(4,5); Lobe, Matthias(4); Meineke, Frank(4); Stenzhorn, Holger(3); Kohlbacher, Oliver(3,6,7,8,9); Decker, Stefan(1,2); Beyan, Oya(1,2)	A distributed analytics platform to execute fhir-based phenotyping algorithms	CEUR Workshop Proceedings	2018
	Tom Mahler, Erez Shalom, Yuval Shahar	A dual-layer context-based architecture for the detection of anomalous instructions sent to medical devices	Artifi cial Intelligence in Medicine	2021
	Pradeeban KathiraveluAshish Sharma"	A Dynamic Data Warehousing Platform for Creating and Accessing Biomedical Data Lakes	"Data Management and Analytics for Medicine and Healthcare"	2017
	Marco Rosa, Cristiano Faria, Nelson Pacheco Rocha	A Fast Healthcare Interoperability Resources (FHIR) Implementation Integrating Complex SecurityMechanisms	Procedia Computer Science	2019
J	Boussadi, Abdelali; Zapletal, Eric	A Fast Healthcare Interoperability Resources (FHIR) layer implemented over i2b2.	Studies in health technology and informatics	2017
	Zampognaro, P.(1); Paragliola, G.(2); Falanga, V.(1)	A FHIR based architecture of a multiprotocol IoT Home Gateway supporting dynamic plug of new devices within instrumented environments	2021 IEEE Symposium on Computers and Communications (ISCC)	2021
J	Gordon, WJ; Baronas, J; Lane, WJ	A FHIR Human Leukocyte Antigen (HLA) Interface for Platelet Transfusion Support	APPLIED CLINICAL INFORMATICS	2017
Conference article (CA)	Diomaiuta, Crescenzo(1); Sicuranza, Mario(1); Ciampi, Mario(1); De Pietro, Giuseppe(1)	A FHIR-based system for the generation and retrieval of clinical documents	ICT4AWE 2017 - Proceedings of the 3rd International Conference on Information and Communication Technologies for Ageing Well and e-Health	2017
Conference article (CA)	Kober, Gerhard(1); Paschke, Adrian(2)	A FHIR-to-RDF converter	CEUR Workshop Proceedings	2019
Conference article (CA)	Dridi, Ahmed(3); Sassi, Salma(1); Chbeir, Richard(2); Faiz, Sami(3)	A flexible semantic integration framework for fully-integrated EHR based on FHIR standard	ICAART 2020 - Proceedings of the 12th International Conference on Agents and Artificial Intelligence	2020
Scopus	Gruendner J., Gulden C., Kampf M., Mate S., Prokosch H.-U., Zierk J.,	A framework for criteria-based selection and processing of fast healthcare interoperability resources (FHIR) data for statistical analysis: Design and implementation study	JMIR Medical Informatics	2021
Conference article (CA)	Leroux, Hugo(1,5); Denney, Christine K.(2,5); Hastak, Smita(3,5); Glover, Hugh(4,5)	A framework for representing clinical research in FHIR	CEUR Workshop Proceedings	2019
	Alexandra KoganMor PelegSamson W. TuRaviv AllonNatanel KhaitovIrit Hochberg"	A Goal-Oriented Methodology for Treatment of Patients with Multimorbidity - Goal Comorbidities (GoCom) Proof-of-Concept Demonstration	"Artificial Intelligence in Medicine"	2022
Conference article (CA)	Mukhiya, Suresh Kumar(1); Rabbiab, Fazle(1,2); Punax, Violet Ka I(1,3); Rutle, Adrian(1); Lamo, Yngve(1)	A graphql approach to healthcare information exchange with hl7 fhir	Procedia Computer Science	2019
	Hsueh-Chun Lin, Yu-Chen Kuo, Meng-Yu Liu	A health informatics transformation model based on intelligent cloud computing – exemplifi ed by type 2diabetes mellitus with related cardiovascular diseases	Computer Methods and Programs in Biomedicine	2020
	Pompeu CasanovasDanuta MendelsonMarta Poblet"	A Linked Democracy Approach for Regulating Public Health Data	"Health and Technology"	2017
	Guillaume DupontDaniel Ricardo dos SantosElisa CostanteJerry den HartogSandro Etalle"	A Matter of Life and Death: Analyzing the Security of Healthcare Networks	"ICT Systems Security and Privacy Protection"	2020
ACM	Rong Wang, Wei-Tek Tsai, Juan He, Can Liu, Qi Li, Enyan Deng	A Medical Data Sharing Platform Based On Permissioned Blockchains	ICBTA 2018: Proceedings of the 2018 International Conference on Blockchain Technology andApplication	2018
C	Peleg, M; Kogan, A; Tu, SW	A Method for Goal-Oriented Guideline Modeling in PROforma and Its Preliminary Evaluation	ARTIFICIAL INTELLIGENCE IN MEDICINE: KNOWLEDGE REPRESENTATION AND TRANSPARENT AND EXPLAINABLE SYSTEMS, AIME 2019	2019
	Erik TuteIrina ScheffnerMichael Marschollek"	A method for interoperable knowledge-based data quality assessment	"BMC Medical Informatics and Decision Making"	2021
Conference article (CA)	Kilintzis, Vassilis(1); Alexandropoulos, Vasileios C.(1); Beredimas, Nikolaos(1); Maglaveras, Nicos(1)	A Methodology for an Auto-Generated and Auto-Maintained HL7 FHIR OWL Ontology for Health Data Management	Studies in Health Technology and Informatics	2021
	Valerio BellandiPaolo CeravoloErnesto DamianiSamira MaghoolMatteo CesariIoannis BasdekisEleftheria IliadouMircea Dan Marzan"	A methodology to engineering continuous monitoring of intrinsic capacity for elderly people	"Complex & Intelligent Systems"	2022
C	Petrakis, Y; Kouroubali, A; Katehakis, DG	A Mobile App Architecture for Accessing EMRs Using XDS and FHIR	2019 IEEE 19TH INTERNATIONAL CONFERENCE ON BIOINFORMATICS AND BIOENGINEERING (BIBE)	2019
J	El-Sappagh, S; Ali, F; Hendawi, A; Jang, JH; Kwak, KS	A mobile health monitoring-and-treatment system based on integration of the SSN sensor ontology and the HL7 FHIR standard	BMC MEDICAL INFORMATICS AND DECISION MAKING	2019
	Walter S. Campbell, Alexis B. Carter, James R. Campbell	A Model Information Management Plan for Molecular Pathology Sequence Data Using Standards: FromSequencer to Electronic Health Record	The Journal of Molecular Diagnostics	2019
	Layne DyllaDavid J. DouinErin L. AndersonJohn D. RiceConner L. JacksonVikhyat S. BebartaChristopher J. LindsellAlex C. ChengSteven G. SchauerAdit A. Ginde"	A multicenter cluster randomized	stepped wedge implementation trial for targeted normoxia in critically ill trauma patients: study protocol and statistical analysis plan for the Strategy to Avoid Excessive Oxygen (SAVE-O2) trial	2021
	JoÃ«l SpaltensteinNicolas van DoorenGÃ©rÃ´me PasquierNicolas RoduitMarine BrenetGuillaume PasquierBernard GibaudPeter MildenbergerOsman Ratib"	A multicentric IT platform for storage and sharing of imaging-based radiation dosimetric data	"International Journal of Computer Assisted Radiology and Surgery"	2020
	Marissa Burgermaster, Jung H. Son, Lena Mamykina	A new approach to integrating patient-generated data with expert knowledge for personalized goal setting: Apilot study	International Journal of Medical Informatics	2020
Journal article (JA)	Mallia, A.J.(1)	A next generation of IT:A health record example with terminology binding	International Journal of Privacy and Health Information Management	2018
	Hayden G. Freedman, Heather Williams, Christian J. Stoeckert	A novel tool for standardizing clinical data in a semantically rich model	Journal of Biomedical Informatics	2020
	Marco RosaJoÃ£o Paulo BarracaAndrÃ© ZuqueteNelson Pacheco Rocha"	A Parser to Support the Definition of Access Control Policies and Rules Using Natural Languages	"Journal of Medical Systems"	2019
ACM	Huiqun Wu, Yujuan Shang, Lei Wang, Lili Shi, Kui Jiang, Jiancheng Dong	A Patient-Centric Interoperable Framework for Health Information Exchange via Blockchain	ICBTA 2019: Proceedings of the 2019 2nd International Conference on Blockchain Technology andApplications	2019
ACM	Peng Zhang, Douglas C. Schmidt, Jules White	A pattern sequence for designing blockchain-based healthcare information technology systems	PLoP '19: Proceedings of the 26th Conference on Pattern Languages of Programs	2019
	Kirk D. WyattSarah M. Jenkins Matthew F. PlevakMarcia R. Venegas PontSandhya Pruthi"	A personalized	"BMC Medical Informatics and Decision Making"	2019
J	Roman-Villaran, Esther; Alvarez-Romero, Celia; Martinez-Garcia, Alicia; Escobar-Rodriguez, German Antonio; Garcia-Lozano, Maria Jose; Baron-Franco, Bosco; Moreno-Gavino, Lourdes; Moreno-Conde, Jesus; Rivas-Gonzalez, Jose Antonio; Parra-Calderon, Carlos Luis	A Personalized Ontology-Based Decision Support System for Complex Chronic Patients: Retrospective Observational Study.	Studies in health technology and informatics	2022
J	Dolin, RH; Boxwala, A; Shalaby, J	A Pharmacogenomics Clinical Decision Support Service Based on FHIR and CDS Hooks	METHODS OF INFORMATION IN MEDICINE	2018
	Judy W. GichoyaMarc KohliLarry IvangeTeri S. SchmidtSaptarshi Purkayastha"	A Platform for Innovation and Standards Evaluation: a Case Study from the OpenMRS Open-Source Radiology Information System	"Journal of Digital Imaging"	2018
Conference article (CA)	Hidayat, Inten Fauziah(1); Hermanto, Beni Rio(2)	A preliminary implementation of HL7 FHIR to achieve interoperability in Indonesia's local EHR	Proceedings of the 2020 27th International Conference on Telecommunications, ICT 2020	2020
	Daniel FÃ¼rstenauCarolin AuschraStefan KleinMartin Gersch"	A process perspective on platform design and management: evidence from a digital platform in health care	"Electronic Markets"	2019
	MÃ¡rcio JosÃ© SembayDouglas Dyllon Jeronimo de MacedoMoisÃ©s Lima Dutra"	A Proposed Approach for Provenance Data Gathering	"Mobile Networks and Applications"	2021
	Nynke G. L. Jager, Ming G. Chai, Menino O. Cotta	A prospective interoperable distributed e-Health system with loose coupling in improving healthcareservices for developing countries	Clinical Microbiology and Infection	2022
	Andra WaagmeesterEgon L. WillighagenAndrew I. SuMartina KutmonJose Emilio Labra GayoDaniel FernÃ¡ndez-ÃlvarezQuentin GroomPeter J. SchaapLisa M. VerhagenJasper J. Koehorst"	A protocol for adding knowledge to Wikidata: aligning resources on human coronaviruses	"BMC Biology"	2021
	M. Papaioannou	A Prototype of the National EHR system for Cyprus
	Aly Khalifa, Clinton C. Mason, Stanley M. Huff	A qualitative study of prevalent laboratory information systems and data communication patterns for genetic test reporting	Genetics in Medicine	2021
	Jane A. H. MasoliKim DownGary NestorSharon HudsonJohn T. Oâ€™BrienJames D. WilliamsonCarolyn A. YoungCamille Carroll"	A report from the NIHR UK working group on remote trial delivery for the COVID-19 pandemic and beyond	"Trials"	2021
ACM	Salvatore Sorce, Vito Gentile, Donato Cascio, Angele Giuliano	A REST-based Framework to Support Non-Invasive and Early Coeliac Disease Diagnosis	CompSysTech '19: Proceedings of the 20th International Conference on Computer Systems andTechnologies	2019
J	Beredimas, Nikolaos; Kilintzis, Vassilis; Chouvarda, Ioanna; Maglaveras, Nicos	A reusable ontology for primitive and complex HL7 FHIR data types.	JMIR medical informatics	2015
	E. Parimbelli, S. Wilk, M. Peleg	A review of AI and Data Science support for cancer management	Artifi cial Intelligence in Medicine	2021
	Navneet VermaSukhdip SinghDevendra Prasad"	A Review on existing IoT Architecture and Communication Protocols used in Healthcare Monitoring System	"Journal of The Institution of Engineers (India): Series B"	2022
	Rajeswari Swaminathan, Yungui Huang, Simon M. Lin	A Review on Genomics APIs	Computational and Structural Biotechnology Journal	2016
	Bibb Allen, Steven E. Seltzer, Krishna Kandarpa	A Road Map for Translational Research on Artifi cial Intelligence in Medical Imaging: From the 2018 National Institutes of Health/RSNA/ACR/TheAcademy Workshop	Journal of the American College of Radiology	2019
	Hong Sun, Kristof Depraetere, Ralph Szymanowsky	A scalable approach for developing clinical risk prediction applications in diff erent hospitals	Journal of Biomedical Informatics	2021
	Hansi Zhang, Tianchen Lyu, Jiang Bian	A scoping review of semantic integration of health data and information	International Journal of Medical Informatics	2022
	Salman Shamshad, Minahil, Chien-Ming Chen	A secure blockchain-based e-health records storage and sharing scheme	Journal of Information Security and Applications	2020
	Kathryn A. Gibson BA BMBCh	A Self-Report Multidimensional Health Assessment Questionnaire (MDHAQ) for Face-To-Face or Telemedicine Encounters to Assess Clinical Severity (RAPID3) and Screen for Fibromyalgia (FAST) and Depression (DEP)	"Current Treatment Options in Rheumatology"	2021
	Raul Alonso-Calvo, Sergio Paraiso-Medina, Victor Maojo	A semantic interoperability approach to support integration of gene expression and clinical data in breastcancer	Computers in Biology and Medicine	2017
Scopus	Kiourtis A., Mavrogiorgou A., Kyriazis D.,	A semantic similarity evaluation for healthcare ontologies matching to HL7 FHIR resources	Studies in Health Technology and Informatics	2020
	Christoniki Maga-NteveEfstratios KontopoulosNikos TsolakisIoannis KatakisEvangelos MathioudisPanagiotis MitziasKonstantinos AvgerinakisGeorgios MeditskosAnastasios KarakostasStefanos VrochidisIoannis Kompatsiaris"	A Semantic Technologies Toolkit for Bridging Early Diagnosis and Treatment in Brain Diseases: Report from the Ongoing EU-Funded Research Project ALAMEDA	"Metadata and Semantic Research"	2022
	María del Carmen Legaz-García, Catalina Martínez-Costa, Jesualdo Tomás Fernández-Breis	A semantic web based framework for the interoperability and exploitation of clinical models and EHR data	Knowledge-Based Systems	2016
	Yaira K. Rivera Sánchez, Steven A. Demurjian, Mohammed S. Baihan	A service-based RBAC & MAC approach incorporated into the FHIR standard	Digital Communications and Networks	2019
	Holger Stenzhorn"	A Simple Tool to Enrich Clinical Trial Data with Multiontology-Based Conceptual Tags	"Data Integration in the Life Sciences"	2017
Scopus	Ulrich H., Germer S., Kock-Schoppenhauer A.-K., Kern J., Lablans M., Ingenerf J.,	A smart mapping editor for standardised data transformation	Studies in Health Technology and Informatics	2020
	Mathew Birdsall AbramsJan G. BjaalieSamir DasGary F. EganSatrajit S. GhoshWojtek J. GoscinskiJeffrey S. GretheJeanette Hellgren KotaleskiEric Tatt Wei HoDavid N. KennedyLinda J. LanyonTrygve B. LeergaardHelen S. MaybergLuciano MilanesiRoman MouÄekJ. B. Poline"	A Standards Organization for Open and FAIR Neuroscience: the International Neuroinformatics Coordinating Facility	"Neuroinformatics"	2021
Scopus	Jiang G., Solbrig H.R., Kiefer R., Rasmussen L.V., Mo H., Speltz P., Thompson W.K., Denny J.C., Chute C.G., Pathak J.,	A Standards-based Semantic Metadata Repository to Support EHR-driven Phenotype Authoring and Execution	Studies in Health Technology and Informatics	2015
Conference article (CA)	Kiourtis, Athanasios(1); Mavrogiorgou, Argyro(1); Nifakos, Sokratis(2); Kyriazis, Dimosthenis(1)	A String Similarity Evaluation for Healthcare Ontologies Alignment to HL7 FHIR Resources	Advances in Intelligent Systems and Computing	2019
	Vladimir DimitrieskiGajo PetroviÄ‡Aleksandar KovaÄeviÄ‡Ivan LukoviÄ‡Hamido Fujita"	A Survey on Ontologies and Ontology Alignment Approaches in Healthcare	"Trends in Applied Knowledge-Based Systems and Data Science"	2016
	Yongjian RenKun ZhangYuliang Shi"	A Survival Certification Model Based on Active Learning over Medical Insurance Data	"Web and Big Data"	2019
Scopus	Kilintzis V., Kosvyra A., Beredimas N., Natsiavas P., Maglaveras N., Chouvarda I.,	A sustainable HL7 FHIR based ontology for PHR data∗	Proceedings of the Annual International Conference of the IEEE Engineering in Medicine and Biology Society, EMBS	2019
	Sorin BuzuraBogdan IancuVasile Teodor Dadarlat"	A System Proposal for Collecting Medical Data from Heterogeneous Sensors Using Software-Defined Networks	"7th International Conference on Advancements of Medicine and Health Care through Technology"	2022
	Parminder KaurAnshu Parashar"	A Systematic Literature Review of Blockchain Technology for Smart Villages	"Archives of Computational Methods in Engineering"	2022
	H. M. HussienS. M. YasinS. N. I. UdzirA. A. ZaidanB. B. Zaidan	A Systematic Review for Enabling of Develop a Blockchain Technology in Healthcare Application: Taxonomy	Substantially Analysis	2019
	Petros PapadopoulosMario SoflanoYaelle ChaudyWilson AdejoThomas M. Connolly"	A systematic review of technologies and standards used in the development of rule-based clinical decision support systems	"Health and Technology"	2022
	Mario CiampiMario SicuranzaAngelo EspositoRoberto GuarasciGiuseppe De Pietro"	A Technological Framework for EHR Interoperability: Experiences from Italy	"Information and Communication Technologies for Ageing Well and e-Health"	2017
	Thomas M. DesernoMartin DugasMatthias LÃ¶beJÃ¼rgen Stausberg"	A Topical Collection on ICT for Health Science Research â€“ EFMI Special Topic Conference	"Journal of Medical Systems"	2021
	João Rafael Almeida, João Figueira Silva, José Luís Oliveira	A two-stage workfl ow to extract and harmonize drug mentions from clinical notes into observationaldatabases	Journal of Biomedical Informatics	2021
Scopus	Park H.S., Kim K.I., Chung H.-Y., Jeong S., Soh J.Y., Hyun Y.H., Kim H.S.,	A worker-centered personal health record app for workplace health promotion using national health care data sets: Design and development study	JMIR Medical Informatics	2021
	Kavuri KSVA SatheeshT. Krishna Sree"	AB-DAM: attribute-based data access model in blockchain for healthcare applications	"Multimedia Tools and Applications"	2022
	Abhijit A. Parab MSc	Accelerating the Adoption of eSource in Clinical Research: A Transcelerate Point of View	"Therapeutic Innovation & Regulatory Science"	2020
	Nadia DavoodySabine KochIngvar KrakauMaria HÃ¤gglund"	Accessing and sharing health information for post-discharge stroke care through a national health information exchange platform - a case study	"BMC Medical Informatics and Decision Making"	2019
C	Sanchez, YKR; Demurjian, SA; Baihan, MS	Achieving RBAC on RESTful APIs for Mobile Apps using FHIR	2017 5TH IEEE INTERNATIONAL CONFERENCE ON MOBILE CLOUD COMPUTING, SERVICES, AND ENGINEERING (MOBILECLOUD)	2017
	Rita Noumeir"	Active Learning of the HL7 Medical Standard	"Journal of Digital Imaging"	2019
	Yasamin SalimiDaniel Domingo-FernÃ¡ndezCarlos Bobis-ÃlvarezMartin Hofmann-ApitiusColin Birkenbihl"	ADataViewer: exploring semantically harmonized Alzheimerâ€™s disease cohort datasets	"Alzheimer's Research & Therapy"	2022
	Vasileios C. Pezoulas, Andreas Goules, Dimitrios I. Fotiadis	Addressing the clinical unmet needs in primary Sjögren’s Syndrome through the sharing, harmonizationand federated analysis of 21 European cohorts	Computational and Structural Biotechnology Journal	2022
J	Deppenwiese, Noemi; Delpy, Pierre; Lambarki, Mohamed; Lablans, Martin	ADT2FHIR - A Tool for Converting ADT/GEKID Oncology Data to HL7 FHIR Resources.	Studies in health technology and informatics	2021
	Vidyadhar Jinnappa Aski, Vijaypal Singh Dhaka, Danda B. Rawat	Advances on networked ehealth information access and sharing: Status, challenges and prospects	Computer Networks	2021
	A. KallipolitisM. GalliakisA. MenychtasI. Maglogiannis"	Affective analysis of patients in homecare video-assisted telemedicine using computational intelligence	"Neural Computing and Applications"	2020
	Davide CalvaresiMichael SchumacherJean-Paul Calbimonte"	Agent-based Modeling for Ontology-driven Analysis of Patient Trajectories	"Journal of Medical Systems"	2020
	Kiourtis, A.(1); Nifakos, S.(2); Mavrogiorgou, A.(1); Kyriazis, D.(1)	Aggregating the syntactic and semantic similarity of healthcare data towards their transformation to HL7 FHIR through ontology matching	International Journal of Medical Informatics	2019
	Scheible, Raphael(1,2); Caliskan, Deniz(3); Fischer, Patrick(4); Thomczyk, Fabian(2); Zabka, Susanne(2); Schneider, Henning(4); Boeker, Martin(1,2); Schulz, Stefan(5); Prokosch, Hans-Ulrich(6); Gulden, Christian(6)	AHD2FHIR: A Tool for Mapping of Natural Language Annotations to Fast Healthcare Interoperability Resources-A Technical Case Report	Studies in Health Technology and Informatics	2022
	Jagreet KaurKulwinder Singh Mann"	AI Based HealthCare Platform for Real Time	Predictive and Prescriptive Analytics	2018
	Daniel J. BlezekLonny Olson-WilliamsAndrew MissertPangiotis Korfiatis"	AI Integration in the Clinical Workflow	"Journal of Digital Imaging"	2021
	Mihai Nadin"	Aiming AI at a moving target: health (or disease)	"AI & SOCIETY"	2020
	Goki AkazawaNaoto MatsubaraNobutaka Suzuki"	An Algorithm for Transforming Property Path Query Based on Shape Expression Schema Update	"SN Computer Science"	2022
C	McGlinn, K; Hussey, P	An Analysis of Demographic Data in Irish Healthcare Domain to Support Semantic Uplift	COMPUTATIONAL SCIENCE - ICCS 2020, PT IV	2020
	John AberdeenSamuel BayerCheryl ClarkMeredith KeyblDavid Tresner-Kirsch"	An annotation and modeling schema for prescription regimens	"Journal of Biomedical Semantics"	2019
	Alexander GleissMarco KohlhagenKey Pousttchi"	An apple a day â€“ how the platform economy impacts value creation in the healthcare market	"Electronic Markets"	2021
ACM	Suresh Kumar Mukhiya, Fazle Rabbi, Ka I Pun, Yngve Lamo	An architectural design for self-reporting e-health systems	SEH '19: Proceedings of the 1st International Workshop on Software Engineering forHealthcare	2019
C	Mercorella, M; Ciampi, M; Esposito, M; Esposito, A; De Pietro, G	An Architectural Model for Extracting FHIR Resources From CDA Documents	2016 12TH INTERNATIONAL CONFERENCE ON SIGNAL-IMAGE TECHNOLOGY & INTERNET-BASED SYSTEMS (SITIS)	2016
	Danielle GroatRamkiran GouripeddiRandy MadsenYu Kuei LinJulio C. Facelli"	An Architecture to Support Real-World Studies that Investigate the Autonomic Nervous System	"Heterogeneous Data Management	2019
	Carmelo ArditoTommaso Di NoiaCorrado FascianoDomenico LofÃ¹Nicola MacchiaruloGiulio MallardiAndrea PazienzaFelice Vitulano"	An Edge Ambient Assisted Living Process forÂ Clinical Pathway	"Ambient Assisted Living"	2022
	David M. Kent, Jason Nelson, John Cuddeback	An Electronic Health Record–Compatible Model to Predict Personalized Treatment Eff ects From theDiabetes Prevention Program: A Cross-Evidence Synthesis Approach Using Clinical Trial and Real-WorldData	Mayo Clinic Proceedings	2021
Conference article (CA)	Gøeg, Kirstine Rosenbeck(1); Hummeluhr, Mark(1)	An empirical approach to enhancing terminology binding - An HL7 FHIR SNOMED CT example	Studies in Health Technology and Informatics	2018
	Taher Ahmed GhalebDaniel Alencar da CostaYing Zou"	An empirical study of the long duration of continuous integration builds	"Empirical Software Engineering"	2019
Scopus	Meridou D.T., Patrikakis C.Z., Kapsalis A.P., Venieris I.S., Kasnesis P., Kaklamani D.-T.I.,	An event-driven health service bus	MOBIHEALTH 2015 - 5th EAI International Conference on Wireless Mobile Communication and Healthcare - Transforming Healthcare through Innovations in Mobile and Wireless Technologies	2015
	Jigna J. Hathaliya, Sudeep Tanwar	An exhaustive survey on security and privacy issues in Healthcare 4.0	Computer Communications	2020
Scopus	Mukhiya S.K., Lamo Y.,	An HL7 FHIR and GraphQL approach for interoperability between heterogeneous Electronic Health Record systems	Health Informatics Journal	2021
	Carlos Andrew Costa BezerraAndrÃ© Magno Costa de AraÃºjoValÃ©ria CesÃ¡rio Times"	An HL7-Based Middleware for Exchanging Data and Enabling Interoperability in Healthcare Applications	"17th International Conference on Information Technologyâ€“New Generations (ITNG 2020)"	2020
J	Hochheiser, H; Castine, M; Harris, D; Savova, G; Jacobson, RS	An information model for computable cancer phenotypes	BMC MEDICAL INFORMATICS AND DECISION MAKING	2016
	Tran Quang ThanhStefan CovaciBenjamin ErtlPaolo Zampognano"	An Integrated Access Control Service Enabler for Cloud Applications	"Future Network Systems and Security"	2015
	Farman Ali, Shaker El-Sappagh, Kyung-Sup Kwak	An intelligent healthcare monitoring framework using wearable sensors and social networking data	Future Generation Computer Systems	2020
	T. VeeramakaliR. SivaB. SivakumarP. C. Senthil MaheshN. Krishnaraj"	An intelligent internet of things-based secure healthcare framework using blockchain technology with an optimal deep learning model	"The Journal of Supercomputing"	2021
J	Hong, N; Wang, K; Wu, SZ; Shen, FC; Yao, LX; Jiang, GQ	An Interactive Visualization Tool for HL7 FHIR Specification Browsing and Profiling	JOURNAL OF HEALTHCARE INFORMATICS RESEARCH	2019
	Antje Wulff , Birger Haarbrandt, Thomas Jack	An interoperable clinical decision-support system for early detection of SIRS in pediatric intensive careusing openEHR	Artifi cial Intelligence in Medicine	2018
J	Saripalle, R; Sookhak, M; Haghparast, M	An Interoperable UMLS Terminology Service Using FHIR	FUTURE INTERNET	2020
	Blanca â€œDidiâ€ DavisDavid S. MendelsonAlan Swenson"	An Interview with the Carequality Imaging Use Case Implementers	"Journal of Digital Imaging"	2022
	Fernanda Famá, José N. Faria, David Portugal	An IoT-based interoperable architecture for wireless biomonitoring of patients with sensor patches	Internet of Things	2022
ACM	Mana Azarm, Liam Peyton	An ontology for a patient-centric healthcare interoperability framework	SEHS '18: Proceedings of the International Workshop on Software Engineering in HealthcareSystems	2018
	Hansi ZhangYi GuoMattia ProsperiJiang Bian"	An ontology-based documentation of data discovery and integration process in cancer outcomes research	"BMC Medical Informatics and Decision Making"	2020
	Thomas Hilbel, Taha Alhersh, Jobst-Hendrik Schultz	Analysis and postprocessing of ECG or heart rate data from wearable devices beyond the proprietary cloudand app infrastructure of the vendors	Cardiovascular Digital Health Journal	2021
	Spyridon KleftakisKonstantinos MavrogiorgosNikolaos ZafeiropoulosArgyro MavrogiorgouAthanasios KiourtisIlias MaglogiannisDimosthenis Kyriazis"	Analyzing Collective Knowledge Towards Public Health Policy Making	"Artificial Intelligence Applications and Innovations. AIAI 2021 IFIP WG 12.5 International Workshops"	2021
	Alex Roehrs, Cristiano André da Costa, Douglas C. Schmidt	Analyzing the performance of a blockchain-based personal health record implementation	Journal of Biomedical Informatics	2019
	M. A. Bouzinier, D. Etin, J. B. Krier	AnFiSA: An open-source computational platform for the analysis of sequencing data for rare genetic disease	Journal of Biomedical Informatics	2022
Conference article (CA)	Kober, Gerhard(1)	Annotating FHIR-RDF-graphs with medication knowledge	CEUR Workshop Proceedings	2020
	Judy HongAnahita DavoudiShun YuDanielle L. Mowery"	Annotation and extraction of age and temporally-related events from clinical histories	"BMC Medical Informatics and Decision Making"	2020
	Philipp Urbauer, Stefan Sauermann, Alexander Mense	Applicability of IHE/Continua components for PHR systems: Learning from experiences	Computers in Biology and Medicine	2015
C	Lenivtceva, I; Slasten, E; Kashina, M; Kopanitsa, G	Applicability of Machine Learning Methods to Multi-label Medical Text Classification	COMPUTATIONAL SCIENCE - ICCS 2020, PT IV	2020
	Meiye JiangCongfan BuJingyao ZengZhenglin DuJingfa Xiao"	Applications and challenges of high performance computing in genomics	"CCF Transactions on High Performance Computing"	2021
	Shuyun Shi, Debiao He, Kim-Kwang Raymond Choo	Applications of blockchain in ensuring the security and privacy of electronic health record systems: A survey	Computers & Security	2020
	Ana Isabel MartinsHilma CaravauAna Filipa RosaAlexandra QueirÃ³sNelson Pacheco Rocha"	Applications to Help Local Authorities to Support Community-Dwelling Older Adults	"Information Technology and Systems"	2019
	Anastasiia GorelovaSantiago MeliÃ¡"	Applying a Healthcare Web of Things Framework for Infertility Treatments	"Web Engineering"	2022
	Zhen-Jie YaoJie BiYi-Xin Chen"	Applying Deep Learning to Individual and Community Health Monitoring Data: A Survey	"International Journal of Automation and Computing"	2018
J	Hernandez, Sean; Fairchild, Karen; Pemberton, Mark; Dahmer, Jonathan; Zhang, Wei; Palchuk, Matvey B; Topaloglu, Umit	Applying FHIR Genomics for Research - From Sequencing to Database.	Applied clinical informatics	2022
	Ying Zhu, Gyorgy J. Simon, Genevieve B. Melton	Applying Machine Learning Across Sites: External Validation of a Surgical Site Infection DetectionAlgorithm	Journal of the American College of Surgeons	2021
	M. Safa, A. Pandian	Applying machine learning algorithm to sensor coupled IoT devices in prediction of cardiac stress – Anintegrated approach	Materials Today: Proceedings	2021
	Nadim AnaniMichael V. MazyaRong ChenTiago Prazeres MoreiraOlivier BillNiaz AhmedNils WahlgrenSabine Koch"	Applying openEHRâ€™s Guideline Definition Language to the SITS international stroke treatment registry: a European retrospective observational study	"BMC Medical Informatics and Decision Making"	2017
	NÃºria Queralt-RosinachRajaram KaliyaperumalCÃ©sar H. BernabÃ©Qinqin LongSimone A. JoostenHenk Jan van der WijkErik L.A. FlikkenschildKees BurgerAnnika JacobsenBarend MonsMarco Roos"	Applying the FAIR principles to data in a hospital: challenges and opportunities in a pandemic	"Journal of Biomedical Semantics"	2022
	David Moner, José Alberto Maldonado, Montserrat Robles	Archetype modeling methodology	Journal of Biomedical Informatics	2018
	Ricardo Cruz, Tiago Guimarães, Manuel Filipe Santos	Architecture for Intensive Care Data Processing and Visualization in Real-time	Procedia Computer Science	2021
	André Homeyer, Johannes Lotz, Peter Hufnagl	Artifi cial Intelligence in Pathology: From Prototype to Product	Journal of Pathology Informatics	2021
	Reid F. Thompson, Gilmer Valdes, Charles R. Thomas	Artifi cial intelligence in radiation oncology: A specialty-wide disruptive transformation?	Radiotherapy and Oncology	2018
	William A. Wood, Peter Marks, Gregory Pappas	ASH Research Collaborative: a real-world data infrastructure to support real-world evidence developmentand learning healthcare systems in hematology	Blood Advances	2021
J	Dorr, DA; D'Autremont, C; Pizzimenti, C; Weiskopf, N; Rope, R; Kassakian, S; Richardson, JE; McClure, R; Eisenberg, F	Assessing Data Adequacy for High Blood Pressure Clinical Decision Support: A Quantitative Analysis	APPLIED CLINICAL INFORMATICS	2021
	Sarah MurphyPaul ReillyTeresa Murphy"	Assessing the potential use of blockchain technology to improve the sharing of public health data in a western Canadian province	"Health and Technology"	2021
	Arjun VenkateshCaitlin MalickiKathryn HawkGail Dâ€™OnofrioJeremiah KinsmanAndrew Taylor"	Assessing the readiness of digital data infrastructure for opioid use disorder research	"Addiction Science & Clinical Practice"	2020
	Ayhan Serkan Şık, Arsev Umur Aydınoğlu, Yeşim Aydın Son	Assessing the readiness of Turkish health information systems for integrating genetic/genomic patient data:System architecture and available terminologies, legislative, and protection of personal data	Health Policy	2020
	Yaira K. Rivera SÃ¡nchezSteven A. DemurjianLukas Gnirke"	Attaining Role-Based	Mandatory	2018
ACM	Subhojeet Mukherjee, Indrakshi Ray, Indrajit Ray, Hossein Shirazi	Attribute Based Access Control for Healthcare Resources	ABAC '17: Proceedings of the 2nd ACM Workshop on Attribute-Based Access Control	2017
	James Brogan, Immanuel Baskaran, Navin Ramachandran	Authenticating Health Activity Data Using Distributed Ledger Technologies	Computational and Structural Biotechnology Journal	2018
C	Janki, ZR; Szabo, Z; Bilicki, V; Fidrich, M	Authorization solution for full stack FHIR HAPI access	2017 IEEE 30TH NEUMANN COLLOQUIUM (NC)	2017
	Birger Haarbrandt, Erik Tute, Michael Marschollek	Automated population of an i2b2 clinical data warehouse from an openEHR-based data repository	Journal of Biomedical Informatics	2016
Scopus	Solbrig H.R., Hong N., Murphy S.N., Jiang G.,	Automated Population of an i2b2 Clinical Data Warehouse using FHIR	AMIA ... Annual Symposium proceedings. AMIA Symposium	2018
C	Lackerbauer, AM; Krauss, O; Helm, E	Automated Verification of Structured Questionnaires Using HL7 (R) FHIR (R)	ICT FOR HEALTH SCIENCE RESEARCH	2019
	Diego Boscá, José Alberto Maldonado, Montserrat Robles	Automatic generation of computable implementation guides from clinical information models	Journal of Biomedical Informatics	2015
J	Kukhareva, Polina; Warner, Phillip; Rodriguez, Salvador; Kramer, Heidi; Weir, Charlene; Nanjo, Claude; Shields, David; Kawamoto, Kensaku	Balancing Functionality versus Portability for SMART on FHIR Applications: Case Study for a Neonatal Bilirubin Management Application.	Studies in health technology and informatics	2019
Journal article (JA)	Garcia-Gomez, J.M.(1)	Basic principles and concept design of a real-time clinical decision support system for autonomous medical care on missions to Mars based on adaptive deep learning [arXiv]	arXiv	2020
	Sarah ShafqatSaira KishwerRaihan Ur RasoolJunaid QadirTehmina AmjadHafiz Farooq Ahmad"	Big data analytics enhanced healthcare systems: a review	"The Journal of Supercomputing"	2020
	Sabyasachi DashSushil Kumar ShakyawarMohit SharmaSandeep Kaushik"	Big data in healthcare: management	"Journal of Big Data"	2019
Conference article (CA)	Sauermann, Stefan(1); David, Veronika(1); Schlögl, Alois(2); Egelkraut, Reinhard(3); Frohner, Matthias(1); Pohn, Birgit(4); Urbauer, Philipp(4); Mense, Alexander(4)	Biosignals, standards and FHIR -The way to go?	Studies in Health Technology and Informatics	2017
Conference article (CA)	Solbrig, Harold R.(1); Prud’hommeaux, Eric(2); Jiang, Guoqian(1)	Blending FHIR RDF and OWL	CEUR Workshop Proceedings	2017
	Mehdi Sookhak, Mohammad Reza Jabbarpour, F. Richard Yu	Blockchain and smart contract for access control in healthcare: A survey, issues and challenges, and openissues	Journal of Network and Computer Applications	2020
	A. H. Mohsin, A. A. Zaidan, K. I. Mohammed	Blockchain authentication of network applications: Taxonomy, classifi cation, capabilities, open challenges,motivations, recommendations and future directions	Computer Standards & Interfaces	2018
	Endale Mitiku Adere	Blockchain in healthcare and IoT: A systematic literature review	Array	2022
	Anushree Tandon, Amandeep Dhir, Matti Mäntymäki	Blockchain in healthcare: A systematic literature review, synthesizing framework and future research agenda	Computers in Industry	2020
	Marco RosaJoÃ£o Paulo BarracaNelson Pacheco Rocha"	Blockchain structures to guarantee logging integrity of a digital platform to support community-dwelling older adults	"Cluster Computing"	2020
	Themba MakubaloBrenda ScholtzTemitope Oluwaseyi Tokosi"	Blockchain Technology for Empowering Patient-Centred Healthcare: A Pilot Study	"Responsible Design	2020
	Hassan Mansur Hussien, Sharifah Md Yasin, Sadeq Salman	Blockchain technology in the healthcare industry: Trends and opportunities	Journal of Industrial Information Integration	2021
	Bassam A. Y. AlqarallehThavavel VaiyapuriVelmurugan Subbiah ParvathyDeepak GuptaAshish KhannaK. Shankar"	Blockchain-assisted secure image transmission and diagnosis model on Internet of Medical Things Environment	"Personal and Ubiquitous Computing"	2021
	Hao JinChen XuYan LuoPeilong Li"	Blockchain-Based Secure and Privacy-Preserving Clinical Data Sharing and Integration	"Algorithms and Architectures for Parallel Processing"	2020
	Vijayant PawarAnil Kumar PatelShelly Sachdeva"	Blockchain-Enabled System for Interoperable Healthcare	"Big-Data-Analytics in Astronomy	2022
J	Rinner, Christoph; Duftschmid, Georg	Bridging the Gap between HL7 CDA and HL7 FHIR: A JSON Based Mapping.	Studies in health technology and informatics	2016
J	Michel-Backofen, Achim; Pellizzari, Thomas; Zohner, Jochen; Blasini, Romina; Marquardt, Kurt	Building a Comprehensive Clinical Data Repository Using FHIR, LOINC and SNOMED.	Journal of biomedical semantics	2022
	Chen WangRaymond M. MooreJared M. EvansXiaonan HouS. John WerohaGuoqian Jiang"	Building a Research-Quality Copy Number Variation Data Repository for Translational Research	"Heterogeneous Data Management	2019
ACM	Saurab Dulal, Nasir Ali, Adam Robert Thieme, Tianyuan Yu, Siqi Liu, Suravi Regmi	Building a secure mHealth data sharing infrastructure over NDN	ICN '22: Proceedings of the 9th ACM Conference on Information-Centric Networking	2022
Scopus	Jiang G., Kiefer R., Prud'hommeaux E., Solbrig H.R.,	Building interoperable FHIR-based vocabulary mapping services: A case study of OHDSI vocabularies and mappings	Studies in Health Technology and Informatics	2017
	Katrina Armstrong MD"	Calling on Primary Care to Prevent BRCA-Related Cancers	"Journal of General Internal Medicine"	2020
	Jesualdo TomÃ¡s FernÃ¡ndez-BreisManuel Quesada-MartÃ­nezAstrid Duque-Ramos"	Can Existing Biomedical Ontologies Be More Useful for EHR and CDS?	"Knowledge Representation for Health Care"	2017
J	Wang, Xingtong; Lehmann, Harold; Botsis, Taxiarchis	Can FHIR Support Standardization in Post-Market Safety Surveillance?	Studies in health technology and informatics	2021
	Enea ParimbelliMatteo GabettaGiordano LanzolaFrancesca PolceSzymon WilkDavid GlasspoolAlexandra KoganRoy LeizerVitali GiskoNicole VeggiottiSilvia PanzarasaRowdy de GrootManuel OttavianoLucia SacchiRonald CornetMor Peleg"	CAncer PAtients Better Life Experience (CAPABLE) First Proof-of-Concept Demonstration	"Artificial Intelligence in Medicine"	2021
	Leah L. Zullig, Anthony D. Sung, Susan Dent	Cardiometabolic Comorbidities in Cancer Survivors: JACC: CardioOncology State-of-the-Art Review	JACC: CardioOncology	2022
	Lorena González-Castro, Victoria M. Cal-González, Martín López-Nores	CASIDE: A data model for interoperable cancer survivorship information based on FHIR	Journal of Biomedical Informatics	2021
	Lenivtceva, Iuliia(1); Kashina, Mariya(1); Kopanitsa, Georgy(1)	Category of allergy identification from free-text medical records for data interoperability	Studies in Health Technology and Informatics	2020
	Brandon ForemanIndia A LissakNeha KamireddiDick MobergEric S Rosenthal"	Challenges and Opportunities in Multimodal Monitoring and Data Analytics in Traumatic Brain Injury	"Current Neurology and Neuroscience Reports"	2021
	Elise Russo, Dean F. Sittig, Hardeep Singh	Challenges in patient safety improvement research in the era of electronic health records	Healthcare	2016
	Richard Williams, Evangelos Kontopantelis, Niels Peek	Clinical code set engineering for reusing EHR data for research: A review	Journal of Biomedical Informatic	2017
	Yoshimasa MasudaDonald S. ShepardShuichiro YamamotoTetsuya Toma"	Clinical Decision-Support System with Electronic Health Record: Digitization of Research in Pharma	"Innovation in Medicine and Healthcare Systems	2019
	Chouvarda, I.(1); Kilintzis, V.(1); Beredimas, N.(1); Natsiavas, P.(1); Perantoni, E.(1); Vogiatzis, I.(1); Vaimakakis, V.(1); Maglaveras, N.(1)	Clinical flows and decision support systems for co-ordinated and integrated care in COPD	2016 IEEE-EMBS 3rd International Conference on Biomedical and Health Informatics (BHI)	2016
	William Van WoenselSamina AbidiKarthik TennankoreGeorge WorthenSyed Sibte Raza Abidi"	Clinical Guidelines as Executable and Interactive Workflows with FHIR-Compliant Health Data Input Using GLEAN	"Artificial Intelligence in Medicine"	2022
	Tyler J. Loftus, Chasen A. Croft, R Stephen Smith	Clinical Impact of a Dedicated Trauma Hybrid Operating Room	Journal of the American College of Surgeons	2020
	Qi LiuMitra AhadpourMitra RoccaShiew-Mei Huang"	Clinical Pharmacology Regulatory Sciences in Drug Development and Precision Medicine: Current Status and Emerging Trends	"The AAPS Journal"	2021
J	Daumke, Philipp; Heitmann, Kai U; Heckmann, Simone; Martinez-Costa, Catalina; Schulz, Stefan	Clinical Text Mining on FHIR.	Studies in health technology and informatics	2019
	Toby WilkinsonSiddharth SinhaNiels PeekNophar Geifman"	Clinical trial data reuse â€“ overcoming complexities in trial design and data sharing	"Trials"	2019
	José Alberto Maldonado, Mar Marcos, Begoña Martínez-Salvador	CLIN-IK-LINKS: A platform for the design and execution of clinical data transformation and reasoningworkfl ows	Computer Methods and Programs in Biomedicine	2020
	Rakshit JoshiSaksham NegiShelly Sachdeva"	Cloud Based Interoperability in Healthcare	"Computational Methods and Data Engineering"	2021
	Savoska SnezanaVassilis KilintzisBoro JakimovskiIlija JolevskiNikolaos BeredimasAlexandros MourouzisIvan CorbevIoanna ChouvardaNicos MaglaverasVladimir Trajkovik"	Cloud Based Personal Health Records Data Exchange in the Age of IoT: The Cross4all Project	"ICT Innovations 2020. Machine Learning and Applications"	2020
	Kirstine Rosenbeck Gøeg, Ronald Cornet, Stig Kjær Andersen	Clustering clinical models from local electronic health records based on semantic similarity	Journal of Biomedical Informatics	2015
Scopus	Dong X., Samavi R., Topaloglou T.,	COC: An ontology for capturing semantics of circle of care	Procedia Computer Science	2015
Scopus	Kilintzis V., Beredimas N., Kaimakamis E., Stefanopoulos L., Chatzis E., Jahaj E., Bitzani M., Kotanidou A., Katsaggelos A.K., Maglaveras N.,	CoCross: An ICT Platform Enabling Monitoring Recording and Fusion of Clinical Information Chest Sounds and Imaging of COVID-19 ICU Patients	Healthcare (Switzerland)	2022
	Naga Lalitha Valli ALLA, Aipeng CHEN, Jitendra JONNAGADDALA	Cohort selection for construction of a clinical natural language processing corpus	Computer Methods and Programs in Biomedicine Update,	2021
	Steve G. LangerGeorge ShihPaul NagyBennet A. Landman"	Collaborative and Reproducible Research: Goals	Challenges	2018
ACM	Fatemeh Rouzbeh,Ananth Grama, Paul Griffi n, Mohammad Adibuzzaman	Collaborative Cloud Computing Framework for Health Data with Open Source Technologies	BCB '20: Proceedings of the 11th ACM International Conference on Bioinformatics, ComputationalBiology and Health Informatics	2020
	Bosca, Diego(1,3); Moner, David(1); Maldonado, Jose Alberto(1,2); Robles, Montserrat(1)	Combining Archetypes with Fast Health Interoperability Resources in Future-proof Health Information Systems	Studies in Health Technology and Informatics	2015
	Panagiotis PlastirasDympna M. Oâ€™Sullivan"	Combining Ontologies and Open Standards to Derive a Middle Layer Information Model for Interoperability of Personal and Electronic Health Records	"Journal of Medical Systems"	2017
	Kimberly A. KaphingstWendy KohlmannRachelle Lorenz ChambersMelody S. GoodmanRichard BradshawPriscilla A. ChanDaniel Chavez-YenterSarah V. ColonnaWhitney F. EspinelJessica N. EverettAmanda GammonEric R. GoldbergJavier GonzalezKelsi J. HagertyRachel HessKelsey Kehoe"	Comparing models of delivery for cancer genetics services among patients receiving primary care who meet criteria for genetic evaluation in two healthcare systems: BRIDGE randomized controlled trial	"BMC Health Services Research"	2021
J	Riepenhausen, Sarah; Mertens, Cornelia; Dugas, Martin	Comparing SDTM and FHIR for Real World Data from Electronic Health Records for Clinical Trial Submissions.	Studies in health technology and informatics	2021
	Mohammed Shuaib, Shadab Alam, Mohammad Shahnawaz Nasir	Compliance with HIPAA and GDPR in blockchain-based electronic health record	Materials Today: Proceedings	2021
J	Kim, Hye Hyeon; Park, Yu Rang; Lee, Suehyun; Kim, Ju Han	Composite CDE: modeling composite relationships between common data elements for representing complex clinical data.	BMC medical informatics and decision making	2020
	Natalia Iglesias, Jose M. Juarez, Manuel Campos	Comprehensive analysis of rule formalisms to represent clinical guidelines: Selection criteria and case studyon antibiotic clinical guidelines	Artifi cial Intelligence in Medicine	2020
	Janusz WojtusiakNegin AsadzadehzanjaniCari LevyFarrokh AlemiAllison E. Williams"	Computational Barthel Index: an automated tool for assessing and predicting activities of daily living among nursing home patients	"BMC Medical Informatics and Decision Making"	2021
	FrantiÅ¡ek RepÃ¡kMarek Kvet"	Computer Based Information System for Pharmacies	"Information Systems and Technologies"	2022
Scopus	Koren A., Jurcevic M.,	Concept-Level Model of Integrated Syntax and Semantic Validation for Internet of Medical Things Data	Proceedings - 2021 IEEE 15th International Conference on Semantic Computing, ICSC 2021	2021
ACM	Christian Haudenschild, Louis Vaickus, Joshua Levy	Confi guring a federated network of real-world patient health data for multimodal deep learningprediction of health outcomes	SAC '22: Proceedings of the 37th ACM/SIGAPP Symposium on Applied Computing	2022
	Luca Piovesan, Paolo Terenziani, Daniele Theseider Dupré	Conformance analysis for comorbid patients in Answer Set Programming	Journal of Biomedical Informatics	2020
	Ragasnehith Maddula, James MacLeod, Sherry-Ann Brown	Connected Health Innovation Research Program (C.H.I.R.P.): A bridge for digital health and wellness incardiology and oncology	American Heart Journal Plus: Cardiology Research and Practice	2022
J	Andersen, Bjorn; Kasparick, Martin; Ulrich, Hannes; Franke, Stefan; Schlamelcher, Jan; Rockstroh, Max; Ingenerf, Josef	Connecting the clinical IT infrastructure to a service-oriented architecture of medical devices.	Journal of medical Internet research	2018
	Amy VreelandKenneth R. PersonsHenri (Rik) PrimoMatthew BishopKimberley M. GarriottMatthew K. DoyleElliott SilverDanielle M. BrownChris Bashall"	Considerations for Exchanging and Sharing Medical Images for Improved Collaboration and Patient Care: HIMSS-SIIM Collaborative White Paper	"Journal of Digital Imaging"	2016
	James J. MorrisonJason M. HostetterAbhi AggarwalRoss W. Filice"	Constructing a Computer-Aided Differential Diagnosis Engine from Open-Source APIs	"Journal of Digital Imaging"	2016
Scopus	Oniani D., Jiang G., Liu H., Shen F.,	Constructing co-occurrence network embeddings to assist association extraction for COVID-19 and other coronavirus infectious diseases	Journal of the American Medical Informatics Association	2020
	Hyerim Ji, Seok Kim, Sooyoung Yoo	Converting clinical document architecture documents to the common data model for incorporating healthinformation exchange data in observational health studies: CDA to CDM	Journal of Biomedical Informatics	2020
Scopus	Doods J., Neuhaus P., Dugas M.,	Converting ODM metadata to FHIR questionnaire resources	Studies in Health Technology and Informatics	2017
	Henrik Thiess, Guilherme Del Fiol, Thomas Reese	Coordinated use of Health Level 7 standards to support clinical decision support: Case study with shareddecision making and drug-drug interactions	International Journal of Medical Informatics	2022
ACM	Pawan Chowdhary, Sunhwan Lee, John Timm,Heiko Ludwig, Sarah Knoop	Coordinating analytics methods for mobile healthcare applications	SEHS '16: Proceedings of the International Workshop on Software Engineering in HealthcareSystems	2016
	Niranjan S. KarnikCynthia I. CampbellMegan E. CurtisDavid A. FiellinUdi GhitzaKathryn HefnerYih-Ing HserR. Kathryn McHughSean M. MurphySterling M. McPhersonLandhing MoranLarissa J. MooneyLi-Tzy WuDikla Shmueli-BlumbergMatisyahu ShulmanRobert P. Schwartz"	Core outcomes set for research on the treatment of opioid use disorder (COS-OUD): the National Institute on Drug Abuse Clinical Trials Network protocol for an e-Delphi consensus study	"Trials"	2021
	Chanchan SongLinli WangQingyang LiBaoyi LiaoWeihua QiaoQiang LiNianguo DongLiangping Li"	Correction to: Generation of individualized immunocompatible endothelial cells from HLA-I-matched human pluripotent stem cells	"Stem Cell Research & Therapy"	2022
	Franck MichelFabien GandonValentin Ah-KaneAnna BobashevaElena CabrioOlivier CorbyRaphaÃ«l GazzottiAlain GiboinSantiago MarroTobias MayerMathieu SimonSerena VillataMarco Winckler"	Covid-on-the-Web: Knowledge Graph and Services to Advance COVID-19 Research	"The Semantic Web â€“ ISWC 2020"	2020
ACM	Arno Appenzeller, Thomas Kadow, Erik Krempel, Jürgen Beyerer	CPIQ - A Privacy Impact Quantifi cation for Digital Medical Consent	PETRA 2021: The 14th PErvasive Technologies Related to Assistive Environments Conference	2021
	Patricia A. DeverkaMary A. MajumderAngela G. VillanuevaMargaret AndersonAnnette C. BakkerJessica BardillEric BoerwinkleTania BubelaBarbara J. EvansNanibaaâ€™ A. GarrisonRichard A. GibbsRobert GentlemanDavid GlazerMelissa M. GoldsteinHank GreelyCrane Harris"	Creating a data resource: what will it take to build a medical information commons?	"Genome Medicine"	2017
	Matthew G. Hanna, Maria H. Hanna	Current applications and challenges of artifi cial intelligence in pathology	Human Pathology Reports	2022
	Sam Hume, Jozef Aerts, Vojtech Huser	Current applications and future directions for the CDISC Operational Data Model standard: Amethodological review	Journal of Biomedical Informatics,	2016
	Schweitzer, Marco(1); Steger, Bernhard(2); Hoerbst, Alexander(3); Augustin, Marco(4); Pfeifer, Bernhard(5); Hausmann, Ulrich(4); Baumgarten, Daniel(1)	Data Exchange Standards in Teleophthalmology: Current and Future Developments	Studies in Health Technology and Informatics	2022
	Ganesh KumarShuib BasriAbdullahi Abubakar ImamAbdullateef Oluwagbemiga Balogun"	Data Harmonization for Heterogeneous Datasets in Big Data - A Conceptual Model	"Software Engineering Perspectives in Intelligent Systems"	2020
C	Setyawan, R; Hidayanto, AN; Sensuse, DI; Kautsarina; Suryono, RR; Abilowo, K	Data Integration and Interoperability Problems of HL7 FHIR Implementation and Potential Solutions: A Systematic Literature Review	2021 5TH INTERNATIONAL CONFERENCE ON INFORMATICS AND COMPUTATIONAL SCIENCES (ICICOS 2021)	2021
ACM	Sarita Pais, Dave Parry, Elaine Rush, Janet Rowan	Data integration for mobile wellness apps to support treatment of GDM	ACSW '16: Proceedings of the Australasian Computer Science Week Multiconference	2016
J	Fischer, Patrick; Stohr, Mark R; Gall, Henning; Michel-Backofen, Achim; Majeed, Raphael W	Data Integration into OMOP CDM for Heterogeneous Clinical Data Collections via HL7 FHIR Bundles and XSLT.	Studies in health technology and informatics	2020
	Gerald A. Serwer	Data Management and Integration with Electronic Health Record Systems	Cardiac Electrophysiology Clinics	2021
	Ma. Sheila A. MagbooAndrei D. Coronel"	Data Mining Electronic Health Records to Support Evidence-Based Clinical Decisions	"Innovation in Medicine and Healthcare Systems	2019
	Pallavi Ranade-Kharkar, Scott P. Narus, Guilherme Del Fiol	Data standards for interoperability of care team information to support care coordination of complex	Journal of Biomedical Informatics	2018
ACM	Emad Heydari Beni, Bert Lagaisse, Wouter Joosen, Abdelrahaman Aly	DataBlinder: A distributed data protection middleware supporting search and computation onencrypted data	Middleware '19: Proceedings of the 20th International Middleware Conference IndustrialTrack	2019
	David Milward"	Dataset Management Using Metadata	"Model-Driven Engineering and Software Development"	2020
	Andrea Margheri, Massimiliano Masi, Jason Rosenzweig	Decentralised provenance for healthcare data	International Journal of Medical Informatics	2020
	William Van Woensel, Syed Sibte Raza Abidi, Samina Raza Abidi	Decision support for comorbid conditions via execution-time integration of clinical guidelines usingtransaction-based semantics and temporal planning	Artifi cial Intelligence in Medicine,	2021
Scopus	Semenov I., Kopanitsa G.,	Decision support system based on FHIR profiles	Studies in Health Technology and Informatics	2018
	Yuqi Si, Jingcheng Du, Kirk Roberts	Deep representation learning of patient data from Electronic Health Records (EHR): A systematic review	Journal of Biomedical Informatics	2020
	Denise Bandeira da Silva, Diogo Schmidt, Björn Eskofi er	DeepSigns: A predictive model based on Deep Learning for the early detection of patient health deterioration	Expert Systems with Applications	2020
	Zhe YangKun JiangMiaomiao LouYang GongLili ZhangJing LiuXinyu BaoDanhong LiuPeng Yang"	Defining health data elements under the HL7 development framework for metadata management	"Journal of Biomedical Semantics"	2022
Scopus	Zampognaro P., Paragliola G., Falanga V.,	Definition of an FHIR-based multiprotocol IoT home gateway to support the dynamic plug of new devices within instrumented environments	Journal of Reliable Intelligent Environments	2021
ACM	Sara Carrasqueiro, Maria Helena Monteiro, Rui Pereira, Carla Pereira	Dematerialization of the medical certifi cate for driving license in Portugal: a case study of successfactors of whole-of-Government e-Government initiatives	ICEGOV '18: Proceedings of the 11th International Conference on Theory and Practice of ElectronicGovernance	2018
	Albert BruguÃ©sStefano BromuriMichael Schumacher"	Demonstration of MAGPIE: An Agent Platform for Monitoring Chronic Diseases on Android	"Advances in Practical Applications of Cyber-Physical Multi-Agent Systems: The PAAMS Collection"	2017
ACM	Aleksandra Vatian, Sergey Dudorov, Aleksandr Ivchenko, Kirill Smirnov	Design Patterns for Personalization of Healthcare Process	ICGDA 2019: Proceedings of the 2019 2nd International Conference on Geoinformatics and DataAnalysis	2019
	Joep TummersHilde TobiCagatay CatalBedir Tekinerdogan"	Designing a reference architecture for health information systems	"BMC Medical Informatics and Decision Making"	2021
	Lanzola, G.(1); Polce, F.(1); Tibollo, V.(2); Quaglini, S.(1); Wilk, S.(3)	Designing a Testing Environment for the CAPABLE Telemonitoring and Coaching Platform	2022 IEEE 21st Mediterranean Electrotechnical Conference (MELECON)	2022
Scopus	Jiang G., Kiefer R.C., Rasmussen L.V., Solbrig H.R., Mo H., Pacheco J.A., Xu J., Montague E., Thompson W.K., Denny J.C., Chute C.G., Pathak J.,	Developing a data element repository to support EHR-driven phenotype algorithm authoring and execution	Journal of Biomedical Informatics	2016
	Na Hong, Andrew Wen, Guoqian Jiang	Developing a FHIR-based EHR phenotyping framework: A case study for identifi cation of patients withobesity and multiple comorbidities from discharge summaries	Journal of Biomedical Informatics,	2019
J	Hong, Na; Wen, Andrew; Shen, Feichen; Sohn, Sunghwan; Wang, Chen; Liu, Hongfang; Jiang, Guoqian	Developing a scalable FHIR-based clinical data normalization pipeline for standardizing and integrating unstructured and structured electronic health record data.	JMIR medical informatics	2019
Conference article (CA)	Jiang, Guoqian(1); Prud’Hommeaux, Eric(2); Xiao, Guohui(3); Solbrig, Harold R.(1)	Developing A Semantic Web-based Framework for Executing the Clinical Quality Language Using FHIR	CEUR Workshop Proceedings	2017
J	Brant, Emily B; Kennedy, Jason N; King, Andrew J; Gerstley, Lawrence D; Mishra, Pranita; Schlessinger, David; Shalaby, James; Escobar, Gabriel J; Angus, Derek C; Seymour, Christopher W; Liu, Vincent X	Developing a shared sepsis data infrastructure: a systematic review and concept map to FHIR.	Studies in health technology and informatics	2022
	Yue Yu, Nansu Zong, Guoqian Jiang	Developing an ETL tool for converting the PCORnet CDM into the OMOP CDM to facilitate the COVID-19data integration	Journal of Biomedical Informatics	2022
	Robert KrimmerStefan DedovicCarsten SchmidtAndreea-Ancuta Corici"	Developing Cross-border E-Governance: Exploring Interoperability and Cross-border Integration	"Electronic Participation"	2021
	James M. SnyderJacob A. PawloskiLaila M. Poisson"	Developing Real-world Evidence-Ready Datasets: Time for Clinician Engagement	"Current Oncology Reports"	2020
	Tessa S. Cook, Rebecca Paulus, Hanna M. Zafar	Development and Implementation of a Multisite Registry Using Structured Templates for ActionableFindings in the Kidney	Journal of the American College of Radiology	2022
	Rina AgustinaEka FebriyantiMelyarna PutriMeriza MartinetaNovi S. HardianyDyah E. MustikawatiHanifa HanifaAnuraj H. Shankar"	Development and preliminary validity of an Indonesian mobile application for a balanced and sustainable diet for obesity management	"BMC Public Health"	2022
J	Park, ChulHyoung; You, Seng Chan; Jeon, Hokyun; Jeong, Chang Won; Choi, Jin Wook; Park, Rae Woong	Development and Validation of the Radiology Common Data Model (R-CDM) for the International Standardization of Medical Imaging Data.	JCO clinical cancer informatics	2022
	Kagiso NdlovuMaurice MarsRichard E. Scott"	Development of a conceptual framework for linking mHealth applications to eRecord systems in Botswana	"BMC Health Services Research"	2021
Scopus	Prud'hommeaux E., Collins J., Booth D., Peterson K.J., Solbrig H.R., Jiang G.,	Development of a FHIR RDF data transformation and validation framework and its evaluation	Journal of Biomedical Informatics	2021
ACM	Andrew Hornback, Wenqi Shi, Felipe O. Giuste, Yuanda Zhu	Development of a generalizable multi-site and multi-modality clinical data cloud infrastructure forpediatric patient care	BCB '22: Proceedings of the 13th ACM International Conference on Bioinformatics	2022
	Hyun Sang ParkHune ChoHwa Sun Kim"	Development of a Multi-Agent m-Health Application Based on Various Protocols for Chronic Disease Self-Management	"Journal of Medical Systems"	2015
	Beatrice VetterDavid BeranPhilippa BoulleArlene ChuaRoberto de la TourLucy HattinghPablo PerelGojka RoglicRangarajan SampathMichael WoodmanSigiriya Aebischer Perone"	Development of a target product profile for a point-of-care cardiometabolic device	"BMC Cardiovascular Disorders"	2021
	Dingding Xiao, Chong Song, Masaharu Nakayama	Development of an application concerning fast healthcare interoperability resources based on standardizedstructured medical information exchange version 2 data	Computer Methods and Programs in Biomedicine	2021
Scopus	Seitz M.W., Listl S., Knaup P.,	Development of an HL7 FHIR Architecture for Implementation of a Knowledge-based Interdisciplinary EHR	Studies in Health Technology and Informatics	2019
	António Chaves, José Machado	Development of FHIR based web applications for appointment management in healthcare	Procedia Computer Science	2021
	Jannik SchaafMartin SedlmayrJohanna SchaeferHolger Storf"	Diagnosis of Rare Diseases: a scoping review of clinical decision support systems	"Orphanet Journal of Rare Diseases"	2020
	Brad W. GenereauxDonald K. DennisonKinson HoRobert HornElliot Lewis SilverKevin Oâ€™DonnellCharles E. Kahn Jr"	DICOMwebâ„¢: Background and Application of the Web Standard for Medical Imaging	"Journal of Digital Imaging"	2018
	Laura Tetzlaff , Andrea Sanguino Heinrich, Thomas Schrader	Die Analyse des CIRSmedical.de mittels Natural Language Processing	Zeitschrift für Evidenz	2022
	Sahiti MyneniDeevakar RogithAmy Franklin"	Digilego: A Standardized Analytics-Driven Consumer-Oriented Connected Health Framework	"Social	2018
	Avi Shaked"	Digital Modeling of a Domain Ontology for Hospital Information Systems	"Knowledge Discovery	2022
	Ji-Peng Olivia Li, Hanruo Liu, Daniel S. W. Ting	Digital technology, tele-medicine and artifi cial intelligence in ophthalmology: A global perspective	Progress in Retinal and Eye Research	2020
	Kober, Gerhard(1)	Distributed Medical Rule Engine (DMRE)-project doctoral consortium	CEUR Workshop Proceedings	2020
	Idowu Ayoola, Mart Wetzels, Loe Feijs	Do CHANGE platform: A service-based architecture for secure aggregation and distribution of health andwellbeing data	International Journal of Medical Informatics	2018
	Jonathan M. MangSusanne A. SeuchterChristian GuldenStefanie SchildDetlef KraskaHans-Ulrich ProkoschLorenz A. Kapsner"	DQAgui: a graphical user interface for the MIRACUM data quality assessment tool	"BMC Medical Informatics and Decision Making"	2022
	Kevin Nam PhDKay Larholt ScDGigi Hirsch MDPaul Beninger MD	Dynamic Dossier in the Cloud: A SociotechnicalÂ Architecture for a Real-Time and Metrics-Based Data Tracking System with Gene and Cell TherapiesÂ as a Case Study	"Therapeutic Innovation & Regulatory Science"	2021
	Aleksandr KormiltsynAlex Norta"	Dynamically Integrating ElectronicÂ -Â With Personal Health Records for Ad-hoc Healthcare Quality Improvements	"Digital Transformation and Global Society"	2017
	Shraddha NayakMd. Akbar HossainFarhaan MirzaM. Asif NaeemNoreen Jamil"	E-BRACE: A Secure Electronic Health Record Access Method in Medical Emergency	"Intelligent Technologies and Applications"	2019
	Walinjkar, A.(1); Woods, J.(1)	ECG Classification and Prognostic Approach towards Personalized Healthcare: Wearable Systems for Real-time ECG Classification and Prognosis	2017 International Conference on Social Media, Wearable and Web Analytics (Social Media)	2017
	Alba Catalina Morales TiradoEnrico DagaEnrico Motta"	Effective Use of Personal Health Records to Support Emergency Services	"Knowledge Engineering and Knowledge Management"	2020
	Simon Schiff , Marcel Gehrke, Ralf Möller	Effi cient Enriching of Synthesized Relational Patient Data with Time Series Data	Procedia Computer Science	2018
	Pravin PawarNeeraj ParoliaSameer ShindeThierry Oscar EdohMadhusudan Singh"	eHealthChainâ€”a blockchain-based personal health information management system	"Annals of Telecommunications"	2022
	Anaïs Barbier, Chloé Rousselière, Bertrand Décaudin	Elaboration d’un guide méthodologique sur l’implantation d’un système d’aide à la décision pharmaceutique : retour d’expérience d’un centrehospitalier universitaire français	Annales Pharmaceutiques Françaises	2022
J	Rafee, Ahmed; Riepenhausen, Sarah; Neuhaus, Philipp; Meidt, Alexandra; Dugas, Martin; Varghese, Julian	ELaPro, a LOINC-mapped core dataset for top laboratory procedures of eligibility screening for clinical trials.	Studies in health technology and informatics	2022
	Gonza Namulanda, Judith Qualters, Scott Patterson	Electronic health record case studies to advance environmental public health tracking	Journal of Biomedical Informatics	2018
	Alexis B. Carter, Lynne V. Abruzzo, Somak Roy	Electronic Health Records and Genomics: Perspectives from the Association for Molecular PathologyElectronic Health Record (EHR) Interoperability for Clinical Genomics Data Working Group	The Journal of Molecular Diagnostics	2021
	Nicolas Garcelon, Anita Burgun, Antoine Neuraz	Electronic health records for the diagnosis of rare diseases	Kidney International	2020
	Arun Sen, Ahmad Al Kawam, Aniruddha Datta	Emergence of DSS eff orts in genomics: Past contributions and challenges	Decision Support Systems	2018
	Suchitra Kataria, Vinod Ravindran	Emerging role of eHealth in the identifi cation of very early infl ammatory rheumatic diseases	Best Practice & Research Clinical Rheumatology	2019
	David Silvera-Tawil, M. Sazzad Hussain, Jane Li	Emerging technologies for precision health: An insight into sensing technologies for health	Smart Health	2019
	Lars Christoph GleimMd Rezaul KarimLukas ZimmermannOliver KohlbacherHolger StenzhornStefan DeckerOya Beyan"	Enabling ad-hoc reuse of private data repositories through schema extraction	"Journal of Biomedical Semantics"	2020
Scopus	Kasparick M., Andersen B., Franke S., Rockstroh M., Golatowski F., Timmermann D., Ingenerf J., Neumuth T.,	Enabling artificial intelligence in high acuity medical environments	Minimally Invasive Therapy and Allied Technologies	2019
	Suranga N. KasthurirathneBurke MamlinHarsha KumaraGrahame GrievePaul Biondich"	Enabling Better Interoperability for HealthCare: Lessons in Developing a Standards Based Application Programing Interface for Electronic Medical Record Systems	"Journal of Medical Systems"	2015
ACM	Arno Appenzeller, Ewald Rode, Erik Krempel, Jürgen Beyerer	Enabling data sovereignty for patients through digital consent enforcement	PETRA '20: Proceedings of the 13th ACM International Conference on PErvasive Technologies Related to Assistive Environments	2020
J	Vaidyam, Aditya; Halamka, John; Torous, John	Enabling Research and Clinical Use of Patient-Generated Health Data (the mindLAMP Platform): Digital Phenotyping Study.	Studies in health technology and informatics	2022
ACM	Hieu Trung Huynh, Ho Dac Quan	Energy expenditure estimation based on artifi cial intelligence and microservice architecture	ICMLSC 2020: Proceedings of the 4th International Conference on Machine Learning and SoftComputing	2020
	Hanene Boussi Rahmouni, Intidhar Essefi , Mohammed Fethi Ladeb	Enhanced privacy governance in Health Information Systems throughbusiness process modelling and HL7	Procedia Computer Science	2019
	Nunziato CassaviaMario CiampiGiuseppe De PietroElio Masciari"	Enhancing EHR Systems Interoperability by Big Data Techniques	"Information Technology in Bio- and Medical Informatics"	2016
	Jennifer Shivers, Joseph Amlung, Paul Biondich	Enhancing narrative clinical guidance with computer-readable artifacts: Authoring FHIR implementationguides based on WHO recommendations	Journal of Biomedical Informatics	2021
	Nicholas McCarthy, Adil Dahlan, Kathleen M. Curran	Enterprise imaging and big data: A review from a medical physics perspective	Physica Medica	2021
	Bipin Kumar Rai"	Ephemeral pseudonym based de-identification system to reduce impact of inference attacks in healthcare information system	"Health Services and Outcomes Research Methodology"	2022
	Jean-Francois Ethier, Vasa Curcin, Brendan C. Delaney	eSource for clinical trials: Implementation and evaluation of a standards-based approach in a real world trial	International Journal of Medical Informatics	2017
	Sabah MohammedJinan Fiaidhi"	Establishment of a mindmap for medical e-Diagnosis as a service for graph-based learning and analytics	"Neural Computing and Applications"	2021
Scopus	Milosevic Z.,	Ethics in digital health: A deontic accountability framework	Proceedings - 2019 IEEE 23rd International Enterprise Distributed Object Computing Conference, EDOC 2019	2019
Scopus	Sohail S.A., Bukhsh F.A., van Keulen M., Krabbe J.G., Hruby P.,	Evaluating Clinical-Care Metadata Share and its FAIRification using the REA Ontology	CEUR Workshop Proceedings	2022
J	Lenivtceva, Iuliia D; Kopanitsa, Georgy	Evaluating Manual Mappings of Russian Proprietary Formats and Terminologies to FHIR.	Studies in health technology and informatics	2019
J	Garza, Maryam Y; Rutherford, Michael W; Adagarla, Bhargav; Eisenstein, Eric; Kumar, Karan R; Zimmerman, Kanecia O; Topaloglu, Umit; Zozus, Meredith	Evaluating Site-Level Implementations of the HL7 FHIR Standard to Support eSource Data Exchange in Clinical Research.	Studies in health technology and informatics	2021
J	Garza, Maryam Y; Rutherford, Michael; Myneni, Sahiti; Fenton, Susan; Walden, Anita; Topaloglu, Umit; Eisenstein, Eric; Kumar, Karan R; Zimmerman, Kanecia O; Rocca, Mitra; Gordon, Gideon Scott; Hume, Sam; Wang, Zhan; Zozus, Meredith	Evaluating the Coverage of the HL7 FHIR Standard to Support eSource Data Exchange Implementations for use in Multi-Site Clinical Research Studies.	International journal of environmental research and public health	2020
	Polina V. Kukhareva, Charlene Weir, Kensaku Kawamoto	Evaluation in Life Cycle of Information Technology (ELICIT) framework: Supporting the innovation lifecycle from business case assessment to summative evaluation	Journal of Biomedical Informatics	2022
	Yehya MohamadHenrike GappaGaby NordbrockCarlos A. Velasco"	Evaluation of an Information System for Elderly with Chronic Diseases and for Their Caregiver	"Computers Helping People with Special Needs"	2018
	Olga VovkGunnar PihoPeeter Ross"	Evaluation of Anonymization Tools for Health Data	"Advances in Model and Data Engineering in the Digitalization Era"	2021
Scopus	Jenders R.A.,	Evaluation of the fast healthcare interoperability resources (FHIR) standard for representation of knowledge bases encoded in the Arden syntax	Studies in Health Technology and Informatics	2019
	Robert A. Greenes"	Evolution and Revolution in Knowledge-Driven Health IT: A 50-Year Perspective and a Look Ahead	"Knowledge Representation for Health Care"	2015
ACM	Gulraiz Javaid Joyia, Muhammad Usman Akram, Chaudary Naeem Akbar	Evolution of Health Level-7: A Survey	ICSIM2018: Proceedings of the 2018 International Conference on Software Engineering andInformation Management	2018
	Robert A. Jenders, Klaus-Peter Adlassnig, Peter Haug	Evolution of the Arden Syntax: Key Technical Issues from the Standards Development OrganizationPerspective	Artifi cial Intelligence in Medicine	2016
	Panagiotis Plastiras, Dympna O’Sullivan	Exchanging personal health data with electronic health records: A standardized information model forpatient generated health data and observations of daily living	International Journal of Medical Informatics	2018
Scopus	Semenov I., Osenev R., Gerasimov S., Kopanitsa G., Denisov D., Andreychuk Y.,	Experience in developing an FHIR medical data management platform to provide clinical decision support	International Journal of Environmental Research and Public Health	2020
	Jean-Baptiste Lamy, Boomadevi Sekar, Brigitte Séroussi	Explainable artifi cial intelligence for breast cancer: A visual case-based reasoning approach	Artifi cial Intelligence in Medicine	2019
	William Van WoenselSamina AbidiKarthik TennankoreGeorge WorthenSyed Sibte Raza Abidi"	Explainable Decision Support Using Task Network Models in Notation3: Computerizing Lipid Management Clinical Guidelines as Interactive Task Networks	Artificial Intelligence in Medicine	2022
	Solbrig HR	Exploring JSON-LD as an Executable Definition of FHIR RDF to Enable"		2021
	Caroline SiroisRichard KhouryAudrey DurandPierre-Luc DezielOlga BukhtiyarovaYohann ChiuDenis TalbotAlexandre BureauPhilippe DesprÃ©sChristian GagnÃ©FranÃ§ois LavioletteAnne-Marie SavardJacques CorbeilThierry BadardSonia JeanMarc Simard"	Exploring polypharmacy with artificial intelligence: data analysis protocol	"BMC Medical Informatics and Decision Making"	2021
	Peter KuzmakCharles DemosthenesApril Maa"	Exporting Diabetic Retinopathy Images from VA VistA Imaging for Research	"Journal of Digital Imaging"	2019
C	Ziminski, T; Demurjian, S; Agresta, T	Extending the Fast Healthcare Interoperability Resources (FHIR) with Meta Resources	PROCEEDINGS OF THE 16TH INTERNATIONAL CONFERENCE ON SOFTWARE TECHNOLOGIES (ICSOFT)	2021
	Carsten Oliver SchmidtStephan StruckmannCornelia EnzenbachAchim ReinekeJÃ¼rgen StausbergStefan DamerowMarianne HuebnerBÃ¶rge SchmidtWilli SauerbreiAdrian Richter"	Facilitating harmonized data quality assessments. A data quality framework for observational health research data collections with software implementations in R	"BMC Medical Research Methodology"	2021
Scopus	Schwartze J., Schrom H., Wolf K.-H., Marschollek M.,	Facilitating inter-domain synergies in ambient assisted living environments	Studies in Health Technology and Informatics	2017
	Bram SteenwinckelGilles VandewieleIlja RauschPieter HeyvaertRuben TaelmanPieter ColpaertPieter SimoensAnastasia DimouFilip De TurckFemke Ongenae"	Facilitating the Analysis of COVID-19 Literature Through a Knowledge Graph	"The Semantic Web â€“ ISWC 2020"	2020
	M. A. OliveroF. J. DomÃ­nguez-MayoC. L. Parra-CalderÃ³nM. J. EscalonaA. MartÃ­nez-GarcÃ­a"	Facilitating the design of HL7 domain models through a model-driven solution	"BMC Medical Informatics and Decision Making"	2020
	Mei LiZexia Huang"	Fast Fitting Method of Complex Network Based on Deep Learning	"Big Data Analytics for Cyber-Physical System in Smart City"	2021
Scopus	Saripalle R.K.,	Fast health interoperability resources (FHIR): Current status in the healthcare system	International Journal of E-Health and Medical Communications	2019
Scopus	Pfaff E.R., Champion J., Bradford R.L., Clark M., Xu H., Fecho K., Krishnamurthy A., Cox S., Chute C.G., Taylor C.O., Ahalt S.,	Fast healthcare interoperability resources (fhir) as a meta model to integrate common data models: Development of a tool and quantitative validation study	JMIR Medical Informatics	2019
Scopus	Vorisek C.N., Lehne M., Klopfenstein S.A.I., Mayer P.J., Bartschke A., Haese T., Thun S.,	Fast Healthcare Interoperability Resources (FHIR) for Interoperability in Health Research: Systematic Review	JMIR Medical Informatics	2022
Scopus	Klofenstein S.A.I., Vorisek C.N., Shutsko A., Lehne M., Sass J., Löbe M., Schmidt C.O., Thun S.,	Fast Healthcare Interoperability Resources (FHIR) in a FAIR Metadata Registry for COVID-19 Research	Studies in Health Technology and Informatics	2021
J	Sass, Julian; Zabka, Susanne; Essenwanger, Andrea; Schepers, Josef; Boeker, Martin; Thun, Sylvia	Fast Healthcare Interoperability Resources (FHIR) Representation of Medication Data Derived from German Procedure Classification Codes (OPS) Using Identification of Medicinal Products (IDMP) Compliant Terminology.	Studies in health technology and informatics	2021
Scopus	Seong D., Jung S., Bae S., Chung J., Son D.-S., Yi B.-K.,	Fast healthcare interoperability resources (FHIR)-based quality information exchange for clinical next-generation sequencing genomic testing: Implementation study	Journal of Medical Internet Research	2021
Scopus	Odigie E., Lacson R., Raja A., Osterbur D., Ip I., Schneider L., Khorasani R.,	Fast healthcare interoperability resources, clinical quality language, and systematized nomenclature of medicine-clinical terms in representing clinical evidence logic statements for the use of imaging procedures: Descriptive study	JMIR Medical Informatics	2019
Scopus	Solbrig H.R., Prud'hommeaux E., Sharma D.K., Chute C.G., Jiang G.,	Feasibility of modeling HL7 FHIR profiles using RDF shape expressions language	CEUR Workshop Proceedings	2015
Scopus	Andersen M.V., Kristensen I.H., Larsen M.M., Pedersen C.H., Gøeg K.R., Pape-Haugaard L.B.,	Feasibility of Representing a Danish Microbiology Model Using FHIR	Studies in Health Technology and Informatics	2017
ACM	Bjarne Pfitzner, Nico Steckhan, Bert Arnrich	Federated Learning in a Medical Context: A Systematic Literature Review	ACM Transactions on Internet Technology (TOIT),	2021
C	Huber, L; Honeder, T; Hackl, WO	FHIR Analytics - Pragmatic Review of Recent Studies	DHEALTH 2020 - BIOMEDICAL INFORMATICS FOR HEALTH AND CARE	2020
Conference article (CA)	Monteiro, Sara Caçador(1); Cruz Correia, Ricardo João(1,2)	FHIR Based Interoperability of Medical Devices	Studies in Health Technology and Informatics	2022
C	Borisov, V; Minin, A; Basko, V; Syskov, A	FHIR Data Model for Intelligent Multimodal Interface	2018 26TH TELECOMMUNICATIONS FORUM (TELFOR)	2018
Conference article (CA)	Tyndall, Timothy(1); Tyndall, Ayami(1)	Fhir healthcare directories: Adopting shared interfaces to achieve architecture independence	Proceedings of the 15th International Conference WWW/Internet 2016	2016
C	Tyndall, T; Tyndall, A	FHIR Healthcare Directories: Adopting Shared Interfaces to Achieve Interoperable Medical Device Data Integration	PROCEEDINGS OF THE 15TH INTERNATIONAL CONFERENCE ON WEARABLE MICRO AND NANO TECHNOLOGIES FOR PERSONALIZED HEALTH (PHEALTH 2018)	2018
C	Kiourtis, A; Mavrogiorgou, A; Kyriazis, D	FHIR Ontology Mapper (FOM): Aggregating Structural and Semantic Similarities of Ontologies towards their Alignment to HL7 FHIR	2018 IEEE 20TH INTERNATIONAL CONFERENCE ON E-HEALTH NETWORKING, APPLICATIONS AND SERVICES (HEALTHCOM)	2018
J	Metke-Jimenez, Alejandro; Lawley, Michael; Hansen, David	FHIR OWL: Transforming OWL ontologies into FHIR terminology resources.	Studies in health technology and informatics	2019
	Hao XuSteven CoxLisa StillwellEmily PfaffJames ChampionStanley C. AhaltKaramarie Fecho"	FHIR PIT: an open software application for spatiotemporal integration of clinical data and environmental exposures data	"BMC Medical Informatics and Decision Making"	2022
J	Metke-Jimenez, Alejandro; Hansen, David	FHIRCap: Transforming REDCap forms into FHIR resources.	Journal of biomedical informatics	2019
	Peng Zhang, Jules White, S. Trent Rosenbloom	FHIRChain: Applying Blockchain to Securely and Scalably Share Clinical Data	Computational and Structural Biotechnology Journal	2018
	Guohui Xiao, Emily Pfaff , …Guoqian Jiang	FHIR-Ontop-OMOP: Building Clinical Knowledge Graphs in FHIR RDF with the OMOP Common DataModel	Journal of Biomedical Informatics	2022
	Olivier Debauche, Saïd Mahmoudi, Abdessamad Assila	Fog IoT for Health: A new Architecture for Patients and Elderly Monitoring.	Procedia Computer Science	2019
C	Bathelt, F; Kummel, M; Helfer, S; Kamann, C; Sedlmayr, M	Formal Modelling of FHIR Based, Medical Data Exchange Using Algebraic Petri Nets	DIGITAL PERSONALIZED HEALTH AND MEDICINE	2020
Scopus	Pervez U., Mahmood A., Hasan O., Latif K., Gawanmeh A.,	Formal reliability analysis of Device Interoperability Middleware (DIM) based E-health system using PRISM	2015 17th International Conference on E-Health Networking, Application and Services, HealthCom 2015	2015
	A. Godfrey, V. Hetherington, S. Stuart	From A to Z: Wearable technology explained	Maturitas	2018
	Sana AimanKiran Kumari Patil"	From Generic to Custom: A Survey on Role of Machine Learning in Pharmacogenomics	Its Applications and Challenges	2021
	Joanna Kazmierska, Andrew Hope, Alberto Traverso	From multisource data to clinical decision aids in radiation oncology: The need for a clinical data sciencecommunity	Radiotherapy and Oncology	2020
J	Rinaldi, Eugenia; Thun, Sylvia	From OpenEHR to FHIR and OMOP Data Model for Microbiology Findings.	Studies in health technology and informatics	2021
Conference article (CA)	Arguello-Casteleiro, Mercedes(1); Martínez-Costa, Catalina(2); Des-Diz, Julio(3); Maroto, Nava(4); Fernandez-Prieto, Maria Jesus(5); Stevens, Robert(1)	From SNOMED CT expressions to an FHIR RDF representation: Exploring the benefits of an ontology-based approach	CEUR Workshop Proceedings	2019
	Federico CabitzaDavide Ciucci"	Fuzzification of Ordinal Classes. The Case of the HL7 Severity Grading	"Scalable Uncertainty Management"	2018
	Aniello MinutoloMassimo EspositoGiuseppe De Pietro	Fuzzy on FHIR: a Decision Support service for Healthcare Applications	"Advances on P2P	2017
	Heidi L. Rehm, Angela J. H. Page, Ewan Birney	GA4GH: International policies and standards for data sharing across genomic research and healthcare	Cell Genomics	2021
	Pedro V. StaziakiJoÃ£o A. A. SantinhaMarcelo O. CoelhoDiego AnguloMohannad HussainLes R. Folio"	Gamification in Radiology Training Module Developed During the Society for Imaging Informatics in Medicine Annual Meeting Hackathon	"Journal of Digital Imaging"	2022
	Pascal MeierJan Heinrich BeinkeChristian FitteJan Schulte to BrinkeFrank Teuteberg"	Generating design knowledge for blockchain-based access control to personal health records	"Information Systems and e-Business Management"	2021
J	Rosenau, Lorenz; Majeed, Raphael W; Ingenerf, Josef; Kiel, Alexander; Kroll, Bjorn; Kohler, Thomas; Prokosch, Hans-Ulrich; Gruendner, Julian	Generation of a Fast Healthcare Interoperability Resources (FHIR)-based Ontology for Federated Feasibility Queries in the Context of COVID-19: Feasibility Study.	Studies in health technology and informatics	2022
Conference article (CA)	Dimitrov, Alexander(1); Duftschmid, Georg(1)	Generation of FHIR-Based International Patient Summaries from ELGA Data	Studies in Health Technology and Informatics	2022
	Chanchan SongLinli WangQingyang LiBaoyi LiaoWeihua QiaoQiang LiNianguo DongLiangping Li"	Generation of individualized immunocompatible endothelial cells from HLA-I-matched human pluripotent stem cells	"Stem Cell Research & Therapy"	2022
J	Murugan, M; Babb, LJ; Taylor, CO; Rasmussen, LV; Freimuth, RR; Venner, E; Yan, F; Yi, V; Granite, SJ; Zouk, H; Aronson, SJ; Power, K; Fedotov, A; Crosslin, DR; Fasel, D; Jarvik, GP; Hakonarson, H; Bangash, H; Kullo, IJ; Connolly, JJ; Nestor, JG; Caraballo, PJ; Wei, WQ; Wiley, K; Rehm, HL; Gibbs, RA	Genomic considerations for FHIR (R); eMERGE implementation lessons	JOURNAL OF BIOMEDICAL INFORMATICS	2021
	Nephi A. Walton, Darren K. Johnson, Srikar Chamala	Genomic Data in the Electronic Health Record	Advances in Molecular Pathology	2019
Conference article (CA)	Mohammed, S.(1); Fiaidhi, J.(1); Sawyer, D.(1)	GraphQL Patient Case Presentation using the Problem Oriented Medical Record Schema	2021 IEEE International Conference on Big Data (Big Data)	2021
	Hossain KordestaniKamel BarkaouiWagdy Zahran"	HapiFabric: A Teleconsultation Framework Based on Hyperledger Fabric	"Information Systems"	2020
	No authors available	Harmonizing Clinical Sequencing and Interpretation for the eMERGE III Network	The American Journal of Human Genetics	2019
	Ayham Alkhachroum MDKalijah Terilli BAMurad Megjhani PhDSoojin Park MD"	Harnessing Big Data in Neurocritical Care in the Era of Precision Medicine	"Current Treatment Options in Neurology"	2020
	Sherali Zeadally, Oladayo Bello	Harnessing the power of Internet of Things based connectivity to improve healthcare	Internet of Things	2019
	Luca Dan Serbanati	Health digital state and Smart EHR systems	Informatics in Medicine Unlocked	2020
	S. Joseph Sirintrapun, David R. Artz	Health Information Systems	Surgical Pathology Clinics	2015
	Raffaele ConteAlessandro TonacciFrancesco SansoneAndrea GrandeAnna Paola Pala"	Health360: An Open	Modular Platform for Multimodal Data Collection and AAL Monitoring	2019
	Eva GrillMartin MÃ¼llerUlrich Mansmann"	Healthâ€”exploring complexity: an interdisciplinary systems approach HEC2016	"European Journal of Epidemiology"	2016
	Anca SailerBo YangSiddharth JainAngel E. Tomala-ReyesManu SinghAnirudh Ramnath"	Healthcare Application Migration in Compliant Hybrid Clouds	"Service-Oriented Computing"	2018
	Hira JawaidKhalid LatifHamid MukhtarFarooq AhmadSyed Ali Raza"	Healthcare Data Validation and Conformance Testing Approach Using Rule-Based Reasoning	Health Information Science	2015
	Vrushali JalgaonkarMahesh ShiroleSunil Bhirud"	Healthcare Privacy Approach Using Blockchain Technology	"IC-BCT 2019"	2020
	Louis EhwerhemuephaGary GasperinoNathaniel BischoffSharief TaramanAnthony ChangWilliam Feaster"	HealtheDataLab â€“ a cloud computing solution for data science and advanced analytics in healthcare with application to predicting multi-center pediatric readmissions	"BMC Medical Informatics and Decision Making"	2020
	Shreshth Tuli, Nipam Basumatary, Rajkumar Buyya	HealthFog: An ensemble deep learning based Smart Healthcare System for Automatic Diagnosis of Heart Diseases in integrated IoT and fog computing environments	Future Generation Computer Systems	2019
	Marko Bohanec, Gennaro Tartarisco, Mitja Luštrek	HeartMan DSS: A decision support system for self-management of congestive heart failure	Expert Systems with Applications	2021
	Stephanie HeinenNick SchulzeBernd FrankeFlorian KleinClara LehmannMaria J. G. T. VehreschildClaas GloisteinMelanie StecherJÃ¶rg Janne Vehreschild"	HEnRY: a DZIF LIMS tool for the collection and documentation of biomaterials in multicentre studies	"BMC Bioinformatics"	2020
J	Haarbrandt, Birger; Schreiweis, Bjorn; Rey, Sabine; Sax, Ulrich; Scheithauer, Simone; Rienhoff, Otto; Knaup-Gregori, Petra; Bavendiek, Udo; Dieterich, Christoph; Brors, Benedikt; Kraus, Inga; Thoms, Caroline Marieken; Jager, Dirk; Ellenrieder, Volker; Bergh, Bjorn; Yahyapour, Ramin; Eils, Roland; Consortium, HiGHmed; Marschollek, Michael	HiGHmed - An Open Platform Approach to Enhance Care and Research across Institutional Boundaries.	Studies in health technology and informatics	2018
ACM	Antonio Caforio, Tobia Calogiuri, Mariangela Lazoi, Gianvito Mitrano	HINT project: a BPM teleconsultation and telemonitoring platform	ICIST '20: Proceedings of the 10th International Conference on Information Systems andTechnologies	2020
	Robert P. Milius, Michael Heuer, Martin Maiers	Histoimmunogenetics Markup Language 1.0: Reporting next generation sequencing-based HLA and KIRgenotyping	Human Immunology	2015
	Meenakshi SharmaHimanshu Aggarwal"	HL-7 Based Middleware Standard for Healthcare Information System: FHIR	"Proceedings of 2nd International Conference on Communication	2019
Conference article (CA)	Solbrig, Harold R.(1); Prud'hommeaux, Eric(2); Jiang, Guoqian(1)	HL7 FHIR and Schema.org	CEUR Workshop Proceedings	2016
C	Ismail, S; Alshmari, M; Qamar, U; Butt, WH; Latif, K; Ahmad, HF	HL7 FHIR Compliant Data Access Model for Maternal Health Information System	2016 IEEE 16TH INTERNATIONAL CONFERENCE ON BIOINFORMATICS AND BIOENGINEERING (BIBE)	2016
J	Chatterjee, A; Pahari, N; Prinz, A	HL7 FHIR with SNOMED-CT to Achieve Semantic and Structural Interoperability in Personal Health Data: A Proof-of-Concept Study	SENSORS	2022
C	Bender, D; Sartipi, K	HL7 FHIR: An Agile and RESTful Approach to Healthcare Information Exchange	2013 IEEE 26TH INTERNATIONAL SYMPOSIUM ON COMPUTER-BASED MEDICAL SYSTEMS (CBMS)	2013
J	Martinez-Costa, Catalina; Schulz, Stefan	HL7 FHIR: Ontological Reinterpretation of Medication Resources.	Studies in health technology and informatics	2017
J	Duda, Stephany N; Kennedy, Nan; Conway, Douglas; Cheng, Alex C; Nguyen, Viet; Zayas-Caban, Teresa; Harris, Paul A	HL7 FHIR-based tools and initiatives to support clinical research: a scoping review.	Journal of the American Medical Informatics Association : JAMIA	2022
Conference article (CA)	Oemig, Frank(1)	HL7 version 2.x goes fhir	Studies in Health Technology and Informatics	2019
C	Kiourtis, A; Mavrogiorgou, A; Kyriazis, D; Torelli, F; Martino, D; De Nigro, A	Holistic Health Records towards Personalized Healthcare	PROCEEDINGS OF THE 7TH INTERNATIONAL CONFERENCE ON INFORMATION AND COMMUNICATION TECHNOLOGIES FOR AGEING WELL AND E-HEALTH (ICT4AWE)	2021
	Pete WegierJeffery L. BeldenShannon M. CanfieldVictoria A. ShafferSonal J. PatilMichael L. LeFevreK. D. ValentineMihail PopescuLinsey M. SteegeAkshay JainRichelle J. Koopman"	Home blood pressure data visualization for the management of hypertension: using human factors and design principles	"BMC Medical Informatics and Decision Making"	2021
	Nishila MehtaKaren BornBenjamin Fine"	How artificial intelligence can help us â€˜Choose Wiselyâ€™	"Bioelectronic Medicine"	2021
	Gaby Anne WildenbosFrank HorenbergMonique JaspersLinda PeuteDanielle Sent"	How do patients value and prioritize patient portal functionalities and usage factors? A conjoint analysis study with chronically ill patients	"BMC Medical Informatics and Decision Making"	2018
	Christopher J. RothHope H. HartenMatt DeweyDon K. Dennison"	How Image Exchange Breaks Down: the Image Library Perspective	"Journal of Digital Imaging"	2022
ACM	Simon Urli, Zhongxing Yu, Lionel Seinturier, Martin Monperrus	How to design a program repair bot?: insights from the repairnator project	ICSE-SEIP '18: Proceedings of the 40th International Conference on Software Engineering: SoftwareEngineering in Practice	2018
J	Paris, Nicolas; Mendis, Michael; Daniel, Christel; Murphy, Shawn; Tannier, Xavier; Zweigenbaum, Pierre	i2b2 implemented over SMART-on-FHIR.	JMIR medical informatics	2018
	Jason H. MooreIan BarnettMary Regina BolandYong ChenGeorge DemirisGraciela Gonzalez-HernandezDaniel S. HermanBlanca E. HimesRebecca A. HubbardDokyoon KimJeffrey S. MorrisDanielle L. MoweryMarylyn D. RitchieLi ShenRyan UrbanowiczJohn H. Holmes"	Ideas for how informaticians can get involved with COVID-19 research	"BioData Mining"	2020
	Kamal MaheshwariJacek CywinskiPiyush MathurKenneth C. Cummings IIIRafi AvitsianTimothy CroneDavid LiskaFrancis X. CampionKurt RuetzlerAndrea Kurz"	Identify and monitor clinical variation using machine intelligence: a pilot in colorectal surgery	"Journal of Clinical Monitoring and Computing"	2019
	Rachel CanawayDouglas BoyleJo-Anne Manski-NankervisKathleen Gray"	Identifying primary care datasets and perspectives on their secondary use: a survey of Australian data users and custodians	"BMC Medical Informatics and Decision Making"	2022
	Matthew A. Levin, Thomas T. Joseph, Eimear E. Kenny	iGAS: A framework for using electronic intraoperative medical records for genomic discovery	Journal of Biomedical Informatics	2017
J	McClure, RC; Macumber, CL; Skapik, JL; Smith, AM	Igniting Harmonized Digital Clinical Quality Measurement through Terminology, CQL, and FHIR	APPLIED CLINICAL INFORMATICS	2020
	Monief EidMosa Al MutairiHakki M. KarakasUsama Mohammad Hassan Al BastakiAbdulaziz Abdulrahman Nasser AlmosabihiAdel Abdulkader TashNasser Mohammed Al HuqbaniAbdulelah Abdulrahman AlMaymanAlabbas Nasser AlbarakatiReem AlRakafMohammed Othman AlomairBader Awladthani"	Image Exchange in the Middle East: a Survey	"Journal of Digital Imaging"	2022
	Valeria MakeevaB VeyTS CookP NagyRW FiliceKC WangP BalthazarP HarriNM Safdar"	Imaging Informatics Fellowship Curriculum: a Survey to Identify Core Topics and Potential Inter-Program Areas of Collaboration	"Journal of Digital Imaging"	2020
Scopus	Lee Y.-L., Lee H.-A., Hsu C.-Y., Kung H.-H., Chiu H.-W.,	Implement an international interoperable phr by fhir—a taiwan innovative application	Sustainability (Switzerland)	2021
	Marc S. WilliamsMelissa S. KernVirginia R. LerchJonathan BilletJanet L. WilliamsGregory J. Moore"	Implementation of a patient-facing genomic test report in the electronic health record using a web-application interface	"BMC Medical Informatics and Decision Making"	2018
J	Tanaka, Katsuya; Yamamoto, Ryuichi	Implementation of a Secured Cross-Institutional Data Collection Infrastructure by Applying HL7 FHIR on an Existing Distributed EMR Storages.	Studies in health technology and informatics	2020
	Jacques Bouaud, Sylvia Pelayo, Brigitte Séroussi	Implementation of an ontological reasoning to support the guideline-based management of primary breastcancer patients in the DESIREE project	Artifi cial Intelligence in Medicine,	2020
	Jeehoon JangAshley A. CollettiColbey RicklefsHolly J. SnyderKimberly KardonskyElizabeth W. DugganGuillermo E. UmpierrezVikas N. Oâ€™Reilly-Shah"	Implementation of App-Based Diabetes Medication Management: Outpatient and Perioperative Clinical Decision Support	"Current Diabetes Reports"	2021
J	Nguyen, Binh-Phi; Reese, Thomas; Decker, Stefen; Malone, Daniel; Boyce, Richard D; Beyan, Oya	Implementation of Clinical Decision Support Services to Detect Potential Drug-Drug Interaction Using Clinical Quality Language.	Studies in health technology and informatics	2019
	Mark BukowskiRobert FarkasOya BeyanLorna MollHorst HahnFabian KiesslingThomas Schmitz-Rode"	Implementation of eHealth and AI integrated diagnostics with multidisciplinary digitized data: are we ready from an international perspective?	"European Radiology"	2020
J	Kopanitsa, Georgy; Ivanov, Alexandr	Implementation of Fast Healthcare Interoperability Resources for an Integration of Laboratory and Hospital Information Systems.	Studies in health technology and informatics	2018
	Konstantin Koshechkin, Georgiy Lebedev, Fartushny Eduard	Implementation of IDMP Standards as a Means of Creating a Unifi ed Information Space in the Field of DrugCirculation	Procedia Computer Science	2020
	Kavishwar B. WagholikarPralav DessaiJavier SanzMichael E. MendisDouglas S. BellShawn N. Murphy"	Implementation of informatics for integrating biology and the bedside (i2b2) platform as Docker containers	"BMC Medical Informatics and Decision Making"	2018
C	Ahmad, A; Azam, F; Anwar, MW	Implementation of SMART on FHIR in Developing Countries Through SFPBRF	2018 5TH INTERNATIONAL CONFERENCE ON BIOMEDICAL AND BIOINFORMATICS ENGINEERING (ICBBE 2018)	2018
Conference article (CA)	Sharma, Deepak K.(1); Prud'Hommeaux, Eric(2); Booth, David(3); Peterson, Kevin J.(1); Stone, Daniel J.(1); Solbrig, Harold(4); Xiao, Guohui(5); Pfaff, Emily(6); Jiang, Guoqian(1)	Implementing a New FHIR RDF Specification for Semantic Clinical Data Using a JSONLD- based Approach	CEUR Workshop Proceedings	2022
	Geoffrey D. BarnesEmily SippolaAllison RanuschLinda TakamineMichael LanhamMichael DorschAnne SalesJeremy Sussman"	Implementing an electronic health record dashboard for safe anticoagulant management: learning from qualitative interviews with existing and potential users to develop an implementation process	"Implementation Science Communications"	2022
	Markus D. Herrmann, David A. Clunie, Jochen K. Lennerz	Implementing the DICOM Standard for Digital Pathology	Journal of Pathology Informatics	2018
	Pervez, Usman(1); Mahmood, Asiah(1); Hasan, Osman(1); Latif, Khalid(2); Gawanmeh, Amjad(3,4)	Improvement strategies for Device Interoperability Middleware using formal reliability analysis	Scalable Computing	2016
J	Osterman, Travis J; Terry, May; Miller, Robert S	Improving Cancer Data Interoperability: The Promise of the Minimal Common Oncology Data Elements (mCODE) Initiative.	International journal of medical informatics	2020
J	Blumenthal, Seth	Improving Interoperability between Registries and EHRs.	Studies in health technology and informatics	2018
ACM	Chih-Wen Cheng, May D. Wang	Improving personalized clinical risk prediction based on causality-based association rules	BCB '15: Proceedings of the 6th ACM Conference on Bioinformatics, Computational Biology and Health Informatics	2015
	Jin Li, Yu Tian, Jingsong Li	Improving prediction for medical institution with limited patient data: Leveraging hospital-specifi c databased on multicenter collaborative research network	Artifi cial Intelligence in Medicine	2021
	JoÃ£o MoreiraLuÃ­s Ferreira PiresMarten van SinderenRoel WieringaPrince SinghPatrÃ­cia Dockhorn CostaMiguel Llop"	Improving the Semantic Interoperability of IoT Early Warning Systems: The Port of Valencia Use Case	"Enterprise Interoperability VIII"	2019
	Philip Harber, Gondy Leroy	Informatics Approaches for Recognition, Management, and Prevention of Occupational Respiratory Disease	Clinics in Chest Medicine	2020
	Pietro Randine, Aakash Sharma, Eirik Årsand	Information and communication technology-based interventions for chronic diseases consultation: Scopingreview	International Journal of Medical Informatics	2022
	Michael Behnke, John Karlsson Valik, Maaike S. M. van Mourik	Information technology aspects of large-scale implementation of automated surveillance of healthcare-associated infections	Clinical Microbiology and Infection	2021
	Christel Daniel, Patricia Serre, Nicolas Griff on	Initializing a hospital-wide data quality program. The AP-HP experience.	Computer Methods and Programs in Biomedicine	2018
	Nabil Georges Badr"	Initiatives Addressing Confidentiality in Electronic Health Records Architectural Consideration and Patient Engagement in Healthcare IT	"Digital Technology and Organizational Change"	2018
	Thusitha MabotuwanaChristopher S. HallSebastian FlackeShiby ThomasChristoph Wald"	Inpatient Complexity in Radiologyâ€”a Practical Application of the Case Mix Index Metric	"Journal of Digital Imaging"	2017
	Kouroubali A	Integrated Care in the Era of COVID-19: Turning Vision Into Reality With Digital Health"		2021
ACM	Jhanvi Devangbhai Vyas, Meng Han, Lin Li, Seyedamin Pouriyeh, Jing Selena He	Integrating Blockchain Technology into Healthcare	ACM SE '20: Proceedings of the 2020 ACM Southeast Conference	2020
	Jeremy L. WarnerSandeep K. JainMia A. Levy"	Integrating cancer genomic data into electronic health records	"Genome Medicine"	2016
Scopus	Gruendner J., Wolf N., Tögel L., Haller F., Prokosch H.-U., Christoph J.,	Integrating genomics and clinical data for statistical analysis by using GEnome MINIng (GEMINI) and Fast Healthcare Interoperability Resources (FHIR): System design and implementation	Journal of Medical Internet Research	2020
Conference article (CA)	Maxi, Kevin(1); Morocho, Villie(1)	Integrating Medical Information Software Using Health Level Seven and FHIR: A Case Study	Communications in Computer and Information Science	2022
Conference article (CA)	Wichman, M.H.; da Costa, C.A.; Roehrs, A.; Bandeira, D.; da Rosa Righi, R.	Integration between electronic health records standards using ontologies and rules	Proceedings of the International Conferences on WWW/Internet 2017 and Applied Computing 2017	2017
Conference article (CA)	Urbauer, P.(1); Forjan, M.(1)	Integration of Health and Public Transport Data to Enable Decision Support for Seniors to Reduce Risk of Infection with Communicable Diseases	DSAI 2020: 9th International Conference on Software Development and Technologies for Enhancing Accessibility and Fighting Info-exclusion	2020
	Hemant B. MahajanAmeer Sardar RashidAparna A. JunnarkarNilesh UkeSarita D. DeshpandePravin R. FutaneAhmed AlkhayyatBilal Alhayani"	Integration of Healthcare 4.0 and blockchain into secure cloud-based electronic health records systems	"Applied Nanoscience"	2022
Scopus	Liu S., Luo Y., Stone D., Zong N., Wen A., Yu Y., Rasmussen L.V., Wang F., Pathak J., Liu H., Jiang G.,	Integration of NLP2FHIR Representation with Deep Learning Models for EHR Phenotyping: A Pilot Study on Obesity Datasets	AMIA ... Annual Symposium proceedings. AMIA Symposium	2021
	BoÅ¡tjan Å umakMatej Å tumpflMaja PuÅ¡nik"	Integration of RIS and PACS for Efficient Knowledge Management in Healthcare â€“ a Case in Slovenia	"Knowledge Management in Organizations"	2015
Journal article (JA)	Hoffman, Ryan A.(1); Wu, Hang(2); Venugopalan, Janani(1); Braun, Paula(3); Wang, May D.(1)	Intelligent Mortality Reporting with FHIR	IEEE Journal of Biomedical and Health Informatics	2018
	Seth J. BerkowitzDavid KwanToby C. CornishElliot L. SilverKaren S. ThullnerAlex AisenMarilyn M. BuiShawn D. ClarkDavid A. ClunieMonief EidDouglas J. HartmanKinson HoAndrei LeontievDamien M. LuvianoPeter E. Oâ€™TooleAnil V. Parwani"	Interactive Multimedia Reporting Technical Considerations: HIMSS-SIIM Collaborative White Paper	"Journal of Digital Imaging"	2022
	Janne LahtirantaAnne-Maarit Majanoja"	Intermediaries in eHealth Education	"Computer Supported Education"	2019
C	Kimura, E; Ishihara, K	Internal domain-specific language based on Arden Syntax and FHIR	MEDINFO 2015: EHEALTH-ENABLED HEALTH	2015
	Cristiano André da Costa, Cristian F. Pasluosta, Rodrigo da Rosa Righi	Internet of Health Things: Toward intelligent vital signs monitoring in hospital wards	Artifi cial Intelligence in Medicine	2018
	Arturo Basaure, Alexandr Vesselkov, Juuso Töyli	Internet of things (IoT) platform competition: Consumer switching versus provider multihoming	Technovation	2019
	Jorge Calvillo-Arbizu, Isabel Román-Martínez, Javier Reina-Tosina	Internet of things in health: Requirements, issues, and gaps	Computer Methods and Programs in Biomedicine	2021
	Farahnaz Sadoughi, Ali Behmanesh, Nasrin Sayfouri	Internet of things in medicine: A systematic mapping study	Journal of Biomedical Informatics	2020
	Aravinthan Yogarajah, Robin Kenter, Tine Nordgreen	Internet-delivered mental health treatment systems in Scandinavia – A usability evaluation	Internet Interventions	2020
	Kenneth R. PersonsJason NagelsChris CarrDavid S. MendelsonHenri â€œRikâ€ PrimoBernd FischerMatthew Doyle"	Interoperability and Considerations for Standards-Based Exchange of Medical Images: HIMSS-SIIM Collaborative White Paper	"Journal of Digital Imaging"	2020
	Kagiso NdlovuMaurice MarsRichard E. Scott"	Interoperability frameworks linking mHealth applications to electronic record systems	"BMC Health Services Research"	2021
J	Storck, Michael; Hollenberg, Luca; Dugas, Martin; Soto-Rey, Inaki	Interoperability Improvement of Mobile Patient Survey (MoPat) Implementing Fast Health Interoperability Resources (FHIR).	Journal of biomedical informatics	2019
	Ma. Lourdes MartÃ­nez-VillaseÃ±orLuis Miralles-PechuanMiguel GonzÃ¡lez-Mendoza"	Interoperability in Electronic Health Records Through the Mediation of Ubiquitous User Model	"Ubiquitous Computing and Ambient Intelligence"	2016
	Ana DiasAna Isabel MartinsAlexandra QueirÃ³sNelson Pacheco Rocha"	Interoperability in Pervasive Health: A Systematic Review	"Biomedical Engineering Systems and Technologies"	2019
	Nicholas Nicholson, Andrea Perego	Interoperability of population-based patient registries	Journal of Biomedical Informatics	2020
	Kagiso NdlovuRichard E. ScottMaurice Mars"	Interoperability opportunities and challenges in linking mhealth applications and eRecord systems: Botswana as an exemplar	"BMC Medical Informatics and Decision Making"	2021
J	Khalifa, Aly; Mason, Clinton C; Garvin, Jennifer Hornung; Williams, Marc S; Del Fiol, Guilherme; Jackson, Brian R; Bleyl, Steven B; Alterovitz, Gil; Huff, Stanley M	Interoperable genetic lab test reports: mapping key data elements to HL7 FHIR specifications and professional reporting guidelines.	Journal of the American Medical Informatics Association : JAMIA	2021
J	Bauer, Denis C; Metke-Jimenez, Alejandro; Maurer-Stroh, Sebastian; Tiruvayipati, Suma; Wilson, Laurence O W; Jain, Yatish; Perrin, Amandine; Ebrill, Kate; Hansen, David P; Vasan, Seshadri S	Interoperable medical data: The missing link for understanding COVID-19.	Studies in health technology and informatics	2021
	Sergio Ruiz-Saavedra, Herminio García-González, Clara G. de los Reyes-Gavilán	Intestinal microbiota alterations by dietary exposure to chemicals from food cooking and processing.Application of data science for risk prediction	Computational and Structural Biotechnology Journal	2021
	Michael C. Schatz, Anthony A. Philippakis, Kristin Wuichet	Inverting the model of genomics data sharing with the NHGRI Genomic Data Science Analysis	Cell Genomics	2022
Conference article (CA)	Gulden, Christian(1); Mate, Sebastian(1); Prokosch, Hans-Ulrich(1); Kraus, Stefan(1)	Investigating the Capabilities of FHIR Search for Clinical Trial Phenotyping	Studies in Health Technology and Informatics	2018
J	Lenivtseva, Yulia; Kopanitsa, Georgy	Investigation of Content Overlap in Proprietary Medical Mappings.	Studies in health technology and informatics	2019
J	S Rubi, Jesus N; L Gondim, Paulo R	IoMT Platform for Pervasive Healthcare Data Aggregation, Processing, and Sharing Based on OneM2M and OpenEHR.	Studies in health technology and informatics	2019
	Calum Thomson, Russell Beale	Is blockchain ready for orthopaedics? A systematic review	Journal of Clinical Orthopaedics and Trauma	2021
	Juan S. Medina-MartÃ­nezJuan E. Arango-OssaMax F. LevineYangyu ZhouGunes GundemAndrew L. KungElli Papaemmanuil"	Isabl Platform	"BMC Bioinformatics"	2020
	John L. BurnsDan HastingJudy W. GichoyaBen McKibben IIILindsey SheaMark Frank"	Just in Time Radiology Decision Support Using Real-time Data Feeds	"Journal of Digital Imaging"	2020
J	Gruendner, Julian; Schwachhofer, Thorsten; Sippl, Phillip; Wolf, Nicolas; Erpenbeck, Marcel; Gulden, Christian; Kapsner, Lorenz A; Zierk, Jakob; Mate, Sebastian; Sturzl, Michael; Croner, Roland; Prokosch, Hans-Ulrich; Toddenroth, Dennis	KETOS: Clinical decision support and machine learning as a service - A training and deployment platform based on Docker, OMOP-CDM, and FHIR Web Services.	AMIA Joint Summits on Translational Science proceedings. AMIA Joint Summits on Translational Science	2019
	Filip IlievskiDaniel GarijoHans ChalupskyNaren Teja DivvalaYixiang YaoCraig RogersRongpeng LiJun LiuAmandeep SinghDaniel SchwabePedro Szekely"	KGTK: A Toolkit for Large Knowledge Graph Manipulation and Analysis	"The Semantic Web â€“ ISWC 2020"	2020
	Andreas MenychtasPanayiotis TsanakasIlias Maglogiannis"	Knowledge Discovery on IoT-Enabled mHealth Applications	"GeNeDis 2018"	2020
ACM	Sandra Geisler, Maria-Esther Vidal, Cinzia Cappiello, Bernadette Farias Lóscio, Avigdor Gal	Knowledge-Driven Data Ecosystems Toward Data Transparency	Journal of Data and Information Quality	2022
	Bengi Tugcu IdemenEmine SezerMurat Osman Unalir"	LabHub: A New Generation Architecture Proposal for Intelligent Healthcare Medical Laboratories	"Intelligent and Fuzzy Techniques: Smart and Innovative Solutions"	2021
	Diego R. Mazzotti	Landscape of biomedical informatics standards and terminologies for clinical sleep medicine research: Asystematic review	Sleep Medicine Reviews	2021
J	Hussain, MA; Langer, SG; Kohli, M	Learning HL7 FHIR Using the HAPI FHIR Server and Its Use in Medical Imaging with the SIIM Dataset	JOURNAL OF DIGITAL IMAGING	2018
	No authors available	Lessons learned from the eMERGE Network: balancing genomics in discovery and practice	Human Genetics and Genomics Advances	2020
Scopus	Matney S.A., Heale B., Hasley S., Decker E., Frederiksen B., Davis N., Langford P., Ramey N., Huff S.M.,	Lessons Learned in Creating Interoperable Fast Healthcare Interoperability Resources Profiles for Large-Scale Public Health Programs	Applied Clinical Informatics	2019
J	Tarumi, S; Takeuchi, W; Chalkidis, G; Rodriguez-Loya, S; Kuwata, J; Flynn, M; Turner, KM; Sakaguchi, FH; Weir, C; Kramer, H; Shields, DE; Warner, PB; Kukhareva, P; Ban, H; Kawamoto, K	Leveraging Artificial Intelligence to Improve Chronic Disease Care: Methods and Application to Pharmacotherapy Decision Support for Type-2 Diabetes Mellitus	METHODS OF INFORMATION IN MEDICINE	2021
	Sarah ShafqatMaryyam FayyazHasan Ali KhattakMuhammad BilalShahid KhanOsama IshtiaqAlmas AbbasiFarzana ShafqatWaleed S. AlnumayPushpita Chatterjee"	Leveraging Deep Learning for Designing Healthcare Analytics Heuristic for Diagnostics	"Neural Processing Letters"	2021
	Sakina SaifeeSonali Kothari"	Leveraging Dual Blockchain to Solve Security Issues in Electronic Health Records	"Second International Conference on Image Processing and Capsule Networks"	2022
	David Bates, Patricia Flatley Brennan, Joyce Flory	Leveraging Evidence Across the Care Continuum	The Joint Commission Journal on Quality and Patient Safety	2015
Journal article (JA)	Saripalle, R.K.(1)	Leveraging FHIR to Integrate Activity Data with Electronic Health Record	Health and Technology	2020
J	Zong, Nansu; Ngo, Victoria; Stone, Daniel J; Wen, Andrew; Zhao, Yiqing; Yu, Yue; Liu, Sijia; Huang, Ming; Wang, Chen; Jiang, Guoqian	Leveraging Genetic Reports and Electronic Health Records for the Prediction of Primary Cancers: Algorithm Development and Validation Study.	BMC medical informatics and decision making	2021
C	Li, MY; Xia, LR; Seneviratne, O	Leveraging Standards Based Ontological Concepts in Distributed Ledgers: A Healthcare Smart Contract Example	2019 IEEE INTERNATIONAL CONFERENCE ON DECENTRALIZED APPLICATIONS AND INFRASTRUCTURES (DAPPCON)	2019
	Jose F. Rodrigues-Jr, Marco A. Gutierrez, Sihem Amer-Yahia	LIG-Doctor: Effi cient patient trajectory prediction using bidirectional minimal gated-recurrent networks	Information Sciences	2020
	Mona AlhajeriSyed Ghulam Sarwar Shah"	Limitations in and Solutions for Improving the Functionality of Picture Archiving and Communication System: an Exploratory Study of PACS Professionalsâ€™ Perspectives	"Journal of Digital Imaging"	2019
	Cong Peng, Prashant Goswami, Guohua Bai	Linking Health Web Services as Resource Graph by Semantic REST Resource Tagging	Procedia Computer Science	2018
C	Stan, O; Miclea, L	Local EHR management based on FHIR	2018 IEEE INTERNATIONAL CONFERENCE ON AUTOMATION, QUALITY AND TESTING, ROBOTICS (AQTR)	2018
	Duc Thanh Anh LuongPrerna SinghMahin RamezaniVarun Chandola"	longSil: an Evaluation Metric to Assess Quality of Clustering Longitudinal Clinical Data	"Journal of Healthcare Informatics Research"	2019
Scopus	Vogl K., Ingenerf J., Kramer J., Chantraine C., Drenkhahn C.,	LUMA: A Mapping Assistant for Standardizing the Units of LOINC-Coded Laboratory Tests	Applied Sciences (Switzerland)	2022
	Jason M. Baron, Danielle E. Kurant,Anand S. Dighe	Machine Learning and Other Emerging Decision Support Tools	Clinics in Laboratory Medicine	2019
	N. Peiff er-Smadja, T. M. Rawson, A. H. Holmes	Machine learning for clinical decision support in infectious diseases: a narrative review of current applications	Clinical Microbiology and Infection	2019
	Rasheed Omobolaji Alabi, Omar Youssef, Alhadi Almangush	Machine learning in oral squamous cell carcinoma: Current status, clinical concerns and prospects for future—A systematic review	Artifi cial Intelligence in Medicine	2021
	Martin BialkeThomas BahlsLars GeidelHenriette RauArne BlumentrittSandra PasewaldRobert WolffJonas SteinmannTobias BronschBjÃ¶rn BerghGalina TremperMartin LablansFrank ÃœckertStefan LangTarik IdrisWolfgang Hoffmann"	MAGIC: once upon a time in consent managementâ€”a FHIRÂ® tale	"Journal of Translational Medicine"	2018
	Alper, Brian S.(1); Dehnbostel, Joanne(1); Afzal, Muhammad(2); Subbian, Vignesh(3); Soares, Andrey(4); Kunnamo, Ilkka(5); Shahin, Khalid(1); McClure, Robert C.(6)	Making science computable: Developing code systems for statistics, study design, and risk of bias	Journal of Biomedical Informatics	2021
	Clara Caldeira, Xinning Gui, Yunan Chen	Managing healthcare confl icts when living with multiple chronic conditions	International Journal of Human-Computer Studies	2020
J	Ohlsen, Tessa; Kruse, Valerie; Krupar, Rosemarie; Banach, Alexandra; Ingenerf, Josef; Drenkhahn, Cora	Mapping of ICD-O Tuples to OncoTree Codes Using SNOMED CT Post-Coordination.	Studies in health technology and informatics	2022
Conference article (CA)	Rajput, Abdul Mateen(1); Brakollari, Ina(1)	Mapping of OpenEHR archetypes to FHIR resources in use case oncology	Studies in Health Technology and Informatics	2021
J	Kiourtis, Athanasios; Mavrogiorgou, Argyro; Kyriazis, Dimosthenis	Matching Ontologies to HL7 FHIR Towards Their Syntactic and Semantic Similarity.	Studies in health technology and informatics	2018
Scopus	Sloane E.B., Cooper T., Silva R.,	MDIRA: IEEE, IHE, and FHIR Clinical Device and Information Technology Interoperability Standards, bridging Home to Hospital to 'Hospital-in-Home'	Conference Proceedings - IEEE SOUTHEASTCON	2021
J	Peng, Cong; Goswami, Prashant	Meaningful Integration of Data from Heterogeneous Health Services and Home Environment Based on Ontology.	JMIR medical informatics	2019
	Mario José Diván, María Laura Sánchez-Reynoso, Silvio Miguel Gonnet	Measurement project interoperability for real-time data gathering systems	Future Generation Computer Systems	2021
	Tim A. Green, Stevan Whitt, Chi-Ren Shyu	Medical calculators: Prevalence, and barriers to use	Computer Methods and Programs in Biomedicine	2019
	Ann-Kristin Kock-SchoppenhauerBjÃ¶rn SchreiweisHannes UlrichNiklas ReimerJoshua WiedekopfBenjamin KinastHauke BuschBjÃ¶rn BerghJosef Ingenerf"	Medical Data Engineering â€“ Theory and Practice	"Advances in Model and Data Engineering in the Digitalization Era"	2021
	Jeroen S. de BruinChristian SchuhAndrea RappelsbergerKlaus-Peter Adlassnig"	Medical Fuzzy Control Systems with Fuzzy Arden Syntax	"Advances in Fuzzy Logic and Technology 2017"	2018
Conference article (CA)	Kober, Gerhard(1); Paschke, Adrian(2)	Medical information-graphs, based on ontologies and FHIR	CEUR Workshop Proceedings	2021
	Seyed Morteza PournaghiMajid BayatYaghoub Farjami"	MedSBA: a novel and secure scheme to share medical data based on blockchain technology and attribute-based encryption	"Journal of Ambient Intelligence and Humanized Computing"	2020
Conference article (CA)	Ulrich, Hannes(1); Kock, Ann-Kristin(2); Duhm-Harbeck, Petra(2); Habermann, Jens K.(3,4); Ingenerf, Josef(1,2)	Metadata repository for improved data sharing and reuse based on HL7 FHIR	Studies in Health Technology and Informatics	2017
C	Baskaya, M; Yuksel, M; Erturkmen, GBL; Cunningham, M; Cunningham, P	mHealth4Afrika-Implementing HL7 FHIR Based Interoperability	MEDINFO 2019: HEALTH AND WELLBEING E-NETWORKS FOR ALL	2019
Scopus	Kopanitsa G.,	Microservice architecture to provide medical data management for decision support	Studies in Health Technology and Informatics	2019
	Surya Roca, Jorge Sancho, Álvaro Alesanco	Microservice chatbot architecture for chronic patient support	Journal of Biomedical Informatics	2019
	Ngwenya, Mandlenkosi(1); Bankole, Felix(1)	Mining and representing unstructured nicotine use data in a structured format for secondary use	Proceedings of the Annual Hawaii International Conference on System Sciences	2019
	Martin MichalowskiMalvika RaoSzymon WilkWojtek MichalowskiMarc Carrier"	MitPlan 2.0: Enhanced Support for Multi-morbid Patient Management Using Planning	"Artificial Intelligence in Medicine"	2021
	Martin Michalowski, Szymon Wilk, Marc Carrier	MitPlan: A planning approach to mitigating concurrently applied clinical practice guidelines	Artifi cial Intelligence in Medicine	2020
	David McGlade, Sandra Scott-Hayward	ML-based cyber incident detection for Electronic Medical Record (EMR) systems	Smart Health	2018
	Jutta G. RichterChristina NannenGamal ChehabHasan AcarArnd BeckerReinhart WillersDÃ¶rte HuscherMatthias Schneider"	Mobile App-based documentation of patient-reported outcomesÂ â€”Â 3-months results from a proof-of-concept study on modern rheumatology patient management	"Arthritis Research & Therapy"	2021
J	Solbrig, Harold R; Prud'hommeaux, Eric; Grieve, Grahame; McKenzie, Lloyd; Mandel, Joshua C; Sharma, Deepak K; Jiang, Guoqian	Modeling and validating HL7 FHIR profiles using semantic web Shape Expressions (ShEx).	Journal of biomedical informatics	2017
	Nansu Zong, Daniel J. Stone, Guoqian Jiang	Modeling cancer clinical trials using HL7 FHIR to support downstream applications: A case study withcolorectal cancer data	International Journal of Medical Informatics	2020
Conference article (CA)	Kober, Gerhard(1); Robaldo, Livio(2); Paschke, Adrian(3)	Modeling Medical Guidelines by Prova and SHACL Accessing FHIR/RDF. Use Case: The Medical ABCDE Approach	Studies in Health Technology and Informatics	2022
	Kezi YuYunlong WangYong Cai"	Modelling Patient Sequences for Rare Disease Detection with Semi-supervised Generative Adversarial Nets	"Advanced Analytics and Learning on Temporal Data"	2020
	Jing Wang, Sheila M. Gephart, Suzanne Bakken	Models of collaboration and dissemination for nursing informatics innovations in the 21st century	Nursing Outlook	2019
	Christopher J. RothDavid A. ClunieDavid J. ViningSeth J. BerkowitzAlejandro BerlinJean-Pierre BissonnetteShawn D. ClarkToby C. CornishMonief EidCree M. GaskinAlexander K. GoelGenevieve C. JacobsDavid KwanDamien M. LuvianoMorgan P. McBeeKelly Miller"	Multispecialty Enterprise Imaging Workgroup Consensus on Interactive Multimedia Reporting Current State and Road to the Future: HIMSS-SIIM Collaborative White Paper	"Journal of Digital Imaging"	2021
	Gail D. Pearson, George A. Mensah, David C. Goff	National Heart, Lung, and Blood Institute cardiovascular clinical trial perspective	American Heart Journal	2020
	Venner Eric, Victoria Yi, Hana Zouk	Neptune: an environment for the delivery of genomic medicine	Genetics in Medicine	2021
		New Era for Technology in Healthcare Powered by GDPR and Blockchain	"6th International Conference on Advancements of Medicine and Health Care through Technology
	Catherine Rehder, Lora J. H. Bean, Lisa M. Vincent	Next-generation sequencing for constitutional variants in the clinical laboratory, 2021 revision: a technicalstandard of the American College of Medical Genetics and Genomics (ACMG)	Genetics in Medicine	2021
	Allison J. HareNeel ChokshiSrinath Adusumalli"	Novel Digital Technologies for Blood Pressure Monitoring and Hypertension Management	"Current Cardiovascular Risk Reports"	2021
	Priscila A. MaranhÃ£oAna Margarida PereiraConceiÃ§Ã£o CalhauPaula RavascoFederico BozzettiAlessandro LavianoLiz IsenringElisa V. BanderaMaureen B. HuhmannPedro Vieira-MarquesRicardo J. Cruz-Correia"	Nutrition Information in Oncology â€” Extending the Electronic Patient-Record Data Set	"Journal of Medical Systems"	2020
	J. Tummers, B. Tekinerdogan, B. Schalk	Obstacles and features of health information systems: A systematic literature review	Computers in Biology and Medicine	2021
	Miguel Pedrera-Jiménez, Noelia García-Barrio, Adolfo Muñoz-Carrero	Obtaining EHR-derived datasets for COVID-19 research within a short time: a fl exible methodology basedon Detailed Clinical Models	Journal of Biomedical Informatics	2021
Conference article (CA)	Leroux, Hugo(1); Metke-Jimenez, Alejandro(1); Lawley, Michael J.(1)	ODM on FHIR: Towards achieving semantic interoperability of clinical study data	CEUR Workshop Proceedings	2015
	Journal of Biomedical Informatics	OmniPHR: A distributed architecture model to integrate personal health records	Alex Roehrs, Cristiano André da Costa, Rodrigo da Rosa Righi	2017
	Milosevic, Zoran(1)	On computable expressions of policies for digital health: Use for privacy consent	Studies in Health Technology and Informatics	2021
	Andreas MenychtasDennis PapadimatosPanayiotis TsanakasIlias Maglogiannis"	On the Integration of Wearable Sensors in IoT Enabled mHealth and Quantified-self Applications	"Interactive Mobile Communication Technologies and Learning"	2018
	Jorge SanchoGert LÃ¦ssÃ¸e MikkelsenJonas LindstrÃ¸mJosÃ© GarcÃ­aÃlvaro Alesanco"	On the Privacy Enhancement of In-Transit Health Data Inspection: A Preliminary Study	"XV Mediterranean Conference on Medical and Biological Engineering and Computing â€“ MEDICON 2019"	2020
	Pradeeban KathiraveluAshish SharmaHelena GalhardasPeter Van RoyLuÃ­s Veiga"	On-demand big data integration	"Distributed and Parallel Databases"	2019
	Alexandr UciteliChristoph BegerToralf KirstenFrank A. MeinekeHeinrich Herre"	Ontological representation	"Journal of Biomedical Semantics"	2020
	Mark H. Phillips, Lucas M. Serra, Charles Mayo	Ontologies in radiation oncology	Physica Medica	2020
	Alexandr UciteliJuliane NeumannKais TaharKutaiba SalehStephan StuckeSebastian FaulbrÃ¼ck-RÃ¶hrAndrÃ© KaedingMartin SpechtTobias SchmidtThomas NeumuthAndreas BestingDominik StegemannFrank PortheineHeinrich Herre"	Ontology-based specification	"Journal of Biomedical Semantics"	2017
ACM	Elem Güzel Kalayci, Guohui Xiao, Vladislav Ryzhikov, Tahir Emre Kalayci	Ontop-temporal: A Tool for Ontology -based Query Answering over Temporal Data	CIKM '18: Proceedings of the 27th ACM International Conference on Information and KnowledgeManagement	2018
J	Metke-Jimenez, Alejandro; Steel, Jim; Hansen, David; Lawley, Michael	Ontoserver: a syndicated terminology server.	Journal of biomedical semantics	2018
	Hans DemskiSebastian GardeClaudia Hildebrand"	Open data models for smart health interconnected applications: the example of openEHR	"BMC Medical Informatics and Decision Making"	2016
	Cecilia Mascia, Paolo Uva, Gianluigi Zanetti	OpenEHR modeling for genomics in clinical practice	International Journal of Medical Informatics	2018
	Richard A. Bloomfi eld, Felipe Polo-Wood, Kenneth D. Mandl	Opening the Duke electronic health record to apps: Implementing SMART on FHIR	International Journal of Medical Informatics	2017
	Neha Verma, Burke Mamlin, Theresa Cullen	OpenMRS as a global good: Impact, opportunities, challenges, and lessons learned from fi fteen years ofimplementation	International Journal of Medical Informatics	2021
	Jingqi Wang(1); Mathews, W.C.(2); Huy Anh Pham(1); Hua Xu(3); Yaoyun Zhang(1)	Opioid2FHIR: A system for extracting FHIR-compatible opioid prescriptions from clinical text	2020 IEEE International Conference on Bioinformatics and Biomedicine (BIBM)	2020
	Denis A. Pustokhin, Irina V. Pustokhina, K. Shankar	Optimal deep learning approaches and healthcare big data analytics for mobile networks toward 5G	Computers and Electrical Engineering	2021
	M. L. AventB. A. Rogers"	Optimising antimicrobial therapy through the use of Bayesian dosing programs	"International Journal of Clinical Pharmacy"	2019
	Miguel Teixeira, David A. Cook, Guilherme Del Fiol	Optimization of infobutton design and Implementation: A systematic review	Journal of Biomedical Informatics	2017
	Seth Elkin-FrankstonErika HusseyTad BrunyÃ©"	Optimizing Human Performance Data for Enhanced Modeling and Analytics	"Advances in Simulation and Digital Human Modeling"	2021
	Ed Kellar MSSusan Bornstein MPHAleny Caban BSMichelle Crouthamel MSCatherine Celingant MAPatricia A. McIntire BScChrissy Johnson MSPrasann Mehta MSVanja Sikirica PharmD	Optimizing the Use of Electronic Data Sources in Clinical Trials: The Technology Landscape	"Therapeutic Innovation & Regulatory Science"	2017
	Andrea SevesoAndrea CampagnerDavide CiucciFederico Cabitza"	Ordinal labels in machine learning: a user-centered approach to improve data validity in medical settings	"BMC Medical Informatics and Decision Making"	2020
J	Guerin, Julien; Laizet, Yec'han; Le Texier, Vincent; Chanas, Laetitia; Rance, Bastien; Koeppel, Florence; Lion, Francois; Gourgou, Sophie; Martin, Anne-Laure; Tejeda, Manuel; Toulmonde, Maud; Cox, Stephanie; Hess, Elisabeth; Rousseau-Tsangaris, Marina; Jouhet, Vianney; Saintigny, Pierre	OSIRIS: A Minimum Data Set for Data Sharing and Interoperability in Oncology.	JMIR mHealth and uHealth	2021
C	Peretokin, V; Basdekis, I; Kouris, I; Maggesi, J; Sicuranza, M; Su, QQ; Acebes, A; Bucur, A; Mukkala, VJR; Pozdniakov, K; Kloukinas, C; Koutsouris, DD; Iliadou, E; Leontsinis, I; Gallo, L; De Pietro, G; Spanoudakis, G	Overview of the SMART-BEAR Technical Infrastructure	ICT4AWE: PROCEEDINGS OF THE 8TH INTERNATIONAL CONFERENCE ON INFORMATION AND COMMUNICATION TECHNOLOGIES FOR AGEING WELL AND E-HEALTH	2022
	Don Dennison"	PACS in 2018: An Autopsy	"Journal of Digital Imaging"	2014
	John GrimesPiotr SzulAlejandro Metke-JimenezMichael LawleyKylynn Loi"	Pathling: analytics on FHIR	Journal of Biomedical Semantics	2022
	Don Dennison"	Patient Identity Management Maturity Model (PIM3) for Imaging Information Technology Systems	"Journal of Digital Imaging"	2021
ACM	Liang Zhang, Haibin Kan, Honglan Huang	Patient-centered cross-enterprise document sharing and dynamic consent framework usingconsortium blockchain and ciphertext-policy attribute-based encryption	CF '22: Proceedings of the 19th ACM International Conference on Computing Frontiers	2022
J	Kamel, PI; Nagy, PG	Patient-Centered Radiology with FHIR: an Introduction to the Use of FHIR to Offer Radiology a Clinically Integrated Platform	JOURNAL OF DIGITAL IMAGING	2018
J	Semenov, I; Kopanitsa, G; Denisov, D; Alexandr, Y; Osenev, R; Andreychuk, Y	Patients Decision Aid System Based on FHIR Profiles	JOURNAL OF MEDICAL SYSTEMS	2018
ACM	John Klein, Ian Gorton, Neil Ernst, Patrick Donohoe, Kim Pham	Performance Evaluation of NoSQL Databases: A Case Study	PABS '15: Proceedings of the 1st Workshop on Performance Analysis of Big Data Systems	2015
Scopus	Asad N.A., Elahi M.T., Hasan A.A., Yousuf M.A.,	Permission-based blockchain with proof of authority for secured healthcare data sharing	2020 2nd International Conference on Advanced Information and Communication Technology, ICAICT 2020	2020
	Ananya ChoudhuryJohan van SoestStuti NayakAndre Dekker"	Personal Health Train on FHIR: A Privacy Preserving Federated Approach for Analyzing FAIR Data in Healthcare	"Machine Learning	2020
Scopus	Walinjkar A., Woods J.,	Personalized wearable systems for real-Time ECG classification and healthcare interoperability: Real-Time ECG classification and FHIR interoperability	2017 Internet Technologies and Applications, ITA 2017 - Proceedings of the 7th International Conference	2017
J	Rajput, Abdul-Mateen; Drenkhahn, Cora	Perspectives and Obstacles for Transforming Terminologies into FHIR CodeSystems Exemplified by Alpha-ID.	Studies in health technology and informatics	2021
	Robert C. Owens, Catharine C. Bulik, David R. Andes	Pharmacokinetics–pharmacodynamics, computer decision support technologies, and antimicrobialstewardship: the compass and rudder	Diagnostic Microbiology and Infectious Disease	2018
J	Havrilla, JM; Singaravelu, A; Driscoll, DM; Minkovsky, L; Helbig, I; Medne, L; Wang, K; Krantz, I; Desai, BR	PheNominal: an EHR-integrated web application for structured deep phenotyping at the point of care	BMC MEDICAL INFORMATICS AND DECISION MAKING	2022
	Xiaoyi Chen, Nicolas Garcelon, Anita Burgun	Phenotypic similarity for rare disease: Ciliopathy diagnoses and subtyping	Journal of Biomedical Informatics	2019
	Adela Grando, Davide Sottara, Mary Jo Whitfi eld	Pilot evaluation of sensitive data segmentation technology for privacy	International Journal of Medical Informatics,	2020
Scopus	Andersen B., Kasparick M., Ulrich H., Schlichting S., Golatowski F., Timmermann D., Ingenerf J.,	Point-of-care medical devices and systems interoperability: A mapping of ICE and FHIR	2016 IEEE Conference on Standards for Communications and Networking, CSCN 2016	2016
	Shantanu Pal, Michael Hitchens, Tahiry Rabehaja	Policy-based access control for constrained healthcare resources in the context of the Internet of Things	Journal of Network and Computer Applications	2019
	Haridimos KondylakisEsther CiarrocchiLeonor Cerda-AlberichIoanna ChouvardaLauren A. FromontJose Manuel Garcia-AznarVarvara KalokyriAlexandra KosvyraDawn WalkerGuang YangEmanuele Neri"	Position of the AI for Health Imaging (AI4HI) network on metadata models for imaging biobanks	"European Radiology Experimental"	2022
	Matthew T. RoeBray Patrick-LakeAndrew C. von Eschenbach"	Post-COVID-19 Syndrome: Leveraging the Patient Perspective and Technological Innovations to Enable the Delineation of Effective Treatments	"Drugs"	2021
	Jonathan ElmerZihuai HeTeresa MayElizabeth OsbornRichard MobergStephanie KempJesse StoverEthan MoyerRomergryko G. GeocadinKaren G. Hirsch"	Precision Care in Cardiac Arrest: ICECAP (PRECICECAP) Study Protocol and Informatics Approach	"Neurocritical Care"	2022
	Nynke G. L. Jager, Ming G. Chai, Menino O. Cotta	Precision dosing software to optimize antimicrobial dosing: a systematic search and follow-up survey ofavailable programs	Clinical Microbiology and Infection	2022
	Wesley Wei-Wen Hsiao, Jui-Chu Lin, Saint Shiou-Sheng Chen	Precision health in Taiwan: A data-driven diagnostic platform for the future of disease prevention	Computational and Structural Biotechnology Journal	2022
	Pavel BlinovManvel AvetisianVladimir KokhDmitry UmerenkovAlexander Tuzhilin"	Predicting Clinical Diagnosis from Patients Electronic Health Records Using BERT-Based Neural Networks	"Artificial Intelligence in Medicine"	2020
	Merijn BeeksmaSuzan VerberneAntal van den BoschEnny DasIris HendrickxStef Groenewoud"	Predicting life expectancy with a long short-term memory recurrent neural network using electronic medical records	"BMC Medical Informatics and Decision Making"	2019
ACM	May Alhajri, Ahmad Salehi Shahraki, Carsten Rudolph	Privacy of Fitness Applications and Consent Management in Blockchain	ACSW 2022: Australasian Computer Science Week	2022
ACM	Alberto Belmonte-Hernández, Yusuf Can Semerci, João Pedro Proença, Sergio Romera-Giner	PROCare4Life: An integrated care platform to improve the quality of life of Parkinson’s andAlzheimer’s patients	PETRA '22: Proceedings of the 15th International Conference on PErvasive Technologies Related toAssistive Environments	2022
Conference article (CA)	Helm, Emmanuel(1,3); Krauss, Oliver(1,3); Lin, Anna(1); Pointner, Andreas(1); Schuler, Andreas(2,3); Küng, Josef(3)	Process Mining on FHIR - An Open Standards-Based Process Analytics Approach for Healthcare	Lecture Notes in Business Information Processing	2021
	R. MythiliRevathi Venkataraman"	Proof of Policy (PoP): A New Attribute-Based Blockchain Consensus Protocol	"Computational Methods and Data Engineering"	2021
	Thomas M. Diehl, James R. Barrett, Corrine I. Voils	Protocol for the MobiMD trial: A randomized controlled trial to evaluate the eff ect of a self-monitoringmobile app on hospital readmissions for complex surgical patients	Contemporary Clinical Trials	2021
	Trung Dong HuynhMark EbdenJoel FischerStephen RobertsLuc Moreau"	Provenance Network Analytics	"Data Mining and Knowledge Discovery"	2018
Scopus	Wiedekopf J., Drenkhahn C., Ulrich H., Kock-Schoppenhauer A.-K., Ingenerf J.,	Providing ART-DECOR valuesets via FHIR terminology servers -a technical report	Studies in Health Technology and Informatics	2021
	Luz, Maria Penna(1); Nogueira, Joyce Rocha De Matos(2); Cavalini, Luciana Tricai(3); Cook, Timothy Wayne(4)	Providing Full Semantic Interoperability for the Fast Healthcare Interoperability Resources Schemas with Resource Description Framework	Proceedings - 2015 IEEE International Conference on Healthcare Informatics, ICHI 2015	2015
	Judy Wawira GichoyaMarc D KohliPaul HasteElizabeth Mills AbigailMatthew S Johnson"	Proving Value in Radiology: Experience Developing and Implementing a Shareable Open Source Registry Platform Driven by Radiology Workflow	"Journal of Digital Imaging"	2017
Journal article (JA)	Yuanda Zhu(1); Ying Sha(2); Hang Wu(3); Mai Li(4); Hoffman, R.A.(5); Wang, M.D.(5)	Public Health Informatics: Proposing Causal Sequence of Death Using Neural Machine Translation [arXiv]	arXiv	2020
	Cynthia Lucero-ObusanGina OdaAnoshiravan MostaghimiPatricia SchirmerMark Holodniy"	Public health surveillance in the U.S. Department of Veterans Affairs: evaluation of the Praedico surveillance system	"BMC Public Health"	2022
	H. UlrichJ. KernD. TasA. K. Kock-SchoppenhauerF. ÃœckertJ. IngenerfM. Lablans"	QL4MDR: a GraphQL query language for ISO 11179-based metadata repositories	"BMC Medical Informatics and Decision Making"	2019
	Sabah MohammedJinan FiaidhiDarien Sawyer"	QL4POMR Interface as a Graph-Based Clinical Diagnosis Web Service	"LISS 2021"	2022
J	Beutter, Chantal N L; Ross, Jan; Werner, Patrick; Vladimirova, Dilyana; Martens, Uwe M; Fegeler, Christian	Quality of Life as an Indicator for Care Delivery in Clinical Oncology Using FHIR.	BMC medical informatics and decision making	2021
	Montse MaritxalarElaine UÃ­ DonnchadhaJennifer FosterMonica Ward"	Quizzes on Tap: Exporting a Test Generation System from One Less-Resourced Language to Another	"Human Language Technology Challenges for Computer Science and Linguistics"	2014
	S. H. Lee, H. Geng, Y. Xiao	Radiotherapy Standardisation and Artifi cial Intelligence within the National Cancer Institute's Clinical TrialsNetwork	Clinical Oncology	2021
ACM	Michael Emmi, Liana Hadarean, Ranjit Jhala, Lee Pike, Nicolás Rosner	RAPID: checking API usage for the cloud in the cloud	ESEC/FSE 2021: Proceedings of the 29th ACM Joint Meeting on European Software EngineeringConference and Symposium on the Foundations of Software Engineering	2021
	Tamara P Miller, Kelly D Getz, Richard Aplenc	Rates of laboratory adverse events by course in paediatric leukaemia ascertained with automated electronichealth record extraction: a retrospective cohort study from the Children's Oncology Group	The Lancet Haematology	2022
	Awais Ashfaq, Anita Sant’Anna, Sławomir Nowaczyk	Readmission prediction using deep learning on electronic health records	Journal of Biomedical Informatics	2019
	Philip TreleavenJeremy BarnettAndrew KnightWill Serrano"	Real Estate Data Marketplace	"AI and Ethics"	2021
ACM	Cristopher Flagg, Ophir Frieder, Sean MacAvaney, Gholam Motamedi	Real-time Streaming of Gait Assessment for Parkinson's Disease	WSDM '21: Proceedings of the 14th ACM International Conference on Web Search and DataMining	2021
ACM	Alba Catalina Morales Tirado, Enrico Daga, Enrico Motta	Reasoning on Health Condition Evolution for Enhanced Detection of Vulnerable People inEmergency Settings	K-CAP '21: Proceedings of the 11th on Knowledge Capture Conference	2021
	Erik J. Zhang BAHeng Tan MD	Rebooting the Electronic Health Record	"Journal of Medical Systems"	2022
	Leonardo Rundo, Roberto Pirrone, Orazio Gambino	Recent advances of HCI in decision-making tasks for optimized clinical workfl ows and precision medicine	Journal of Biomedical Informatics	2020
	Seda Polat ErdenizAndreas MenychtasIlias MaglogiannisAlexander FelfernigThi Ngoc Trang Tran"	Recommender systems for IoT enabled quantified-self applications	"Evolving Systems"	2022
J	Seroussi, Brigitte; Guezennec, Gilles; Lamy, Jean-Baptiste; Muro, Naiara; Larburu, Nekane; Sekar, Booma Devi; Prebet, Coralie; Bouaud, Jacques	Reconciliation of multiple guidelines for decision support: a case study on the multidisciplinary management of breast cancer within the DESIREE project.	Journal of biomedical informatics	2017
	Masoud Hosseini, Josette Jones, Brian E. Dixon	Reconciling disparate information in continuity of care documents: Piloting a system to consolidatestructured clinical documents	Journal of Biomedical Informatics	2017
	Laila Rasmy, Masayuki Nigo, Degui Zhi	Recurrent neural network models (CovRNN) for predicting outcomes of patients with COVID-19 onadmission to hospital: model development and validation using electronic health record data	The Lancet Digital Health	2022
J	Cheng, AC; Duda, SN; Taylor, R; Delacqua, F; Lewis, AA; Bosler, T; Johnson, KB; Harris, PA	REDCap on FHIR: Clinical Data Interoperability Services	JOURNAL OF BIOMEDICAL INFORMATICS	2021
	Ji Zhang, Leonard Tan, Bing Chen	Relational intelligence recognition in online social networks — A survey	Computer Science Review	2020
	Paolo Marcheschi"	Relevance of eHealth standards for big data interoperability in radiology and beyond	"La radiologia medica"	2021
C	Saripalle, R	Representing UMLS knowledge using FHIR Terminological Resources	2019 IEEE INTERNATIONAL CONFERENCE ON BIOINFORMATICS AND BIOMEDICINE (BIBM)	2019
	Sara EscadasJulio SouzaAna VieiraLuÃ­s ConceiÃ§Ã£oSÃ©rgio SampaioAlberto Freitas"	Requirement Specification for a Remote Monitoring System to Support the Management of Vascular Diseases	"Information Systems and Technologies"	2022
ACM	Fahad Ahmed Satti, Wajahat Ali Khan, Ganghun Lee, Asad Masood Khattak	Resolving data interoperability in ubiquitous health profi le using semi-structured storage andprocessing	SAC '19: Proceedings of the 34th ACM/SIGAPP Symposium on Applied Computing	2019
	Brad W. GenereauxDon K. Dennison"	REST Enabling the Report Template Library	"Journal of Digital Imaging"	2014
	Fazle RabbiJo Dugstad WakeTine Nordgreen"	Reusable Data Visualization Patterns for Clinical Practice	"Systems Modelling and Management"	2020
	Brandon M. WelchKevin WileyLance PfliegerRosaline AchiangiaKaren BakerChanita Hughes-HalbertHeath MorrisonJoshua SchiffmanMegan Doerr"	Review and Comparison of Electronic Patient-Facing Family Health History Tools	"Journal of Genetic Counseling"	2018
Conference article (CA)	Baihan, Mohammed(1); Demurjian, Steven(1); Sanchez, Yaira Rivera(1); Toris, Adam(1); Franzis, Amy(1); Onofrio, Angela(1); Cheng, Geoffrey(1); Agresta, Thomas(2)	Role-based access control for cloud computing realized within HAPI FHIR	Proceedings of the International Conference on WWW/Internet 2017 and Applied Computing 2017	2017
Conference article (CA)	Moreira, João(1); Ferreira Pires, Luís(1); Sinderen, Marten van(1); Daniele, Laura(2)	SAREF4health: IoT standard-based ontology-driven healthcare systems	Frontiers in Artificial Intelligence and Applications	2018
	Takoua Khorchani, Yojana Gadiya, Andrea Zaliani	SASC: A simple approach to synthetic cohorts for generating longitudinal observational patient cohorts fromCOVID-19 clinical data	Patterns	2022
	Jayapriya Jayabalan, N. Jeyanthi	Scalable blockchain model using off -chain IPFS storage for healthcare data security and privacy	Journal of Parallel and Distributed Computing	2022
C	Shoumik, FS; Talukder, MIMM; Jami, AI; Protik, NW; Hoque, MM	Scalable Micro-Service based Approach to FHIR Server with Golang and No-SQL	2017 20TH INTERNATIONAL CONFERENCE OF COMPUTER AND INFORMATION TECHNOLOGY (ICCIT)	2017
	Emmanuel Bacry, Stéphane Gaïff as, Dian Sun	SCALPEL3: A scalable open-source library for healthcare claims databases	International Journal of Medical Informatics	2020
Journal article (JA)	Altamimi, A.M.(1)	SecFHIR: A Security Specification Model for Fast Healthcare Interoperability Resources	International Journal of Advanced Computer Science and Applications	2016
ACM	Eliot Salant, Maya Anderson, Diana Trojaniello	Secure store for FHIR resources with Parquet encryption	SYSTOR '21: Proceedings of the 14th ACM International Conference on Systems and Storage	2021
	M. LavanyaV. Kavitha"	Secure Tamper-Resistant Electronic Health Record Transaction in Cloud System Via Blockchain	"Wireless Personal Communications"	2022
	May Alnafrani, Subrata Acharya	SecureRx: A blockchain-based framework for an electronic prescription system with opioids tracking	Health Policy and Technology	2021
	Junaid ChaudhryUvais QidwaiMahdi H. Miraz"	Securing Big Data from Eavesdropping Attacks in SCADA/ICS Network Data Streams through Impulsive Statistical Fingerprinting	"Emerging Technologies in Computing"	2019
	Rohit RanjanShashi Shekhar"	Securing Healthcare Data with Healthcare Cloud and Blockchain	"Emerging Technologies in Data Mining and Information Security"	2021
	Xavier GanselMelissa MaryAlex van Belkum"	Semantic data interoperability	digital medicine	2019
Journal article (JA)	Cotter, D.(1); Bumgardner, V.K.C.(2)	Semantic Enrichment of Streaming Healthcare Data [arXiv]	arXiv	2019
J	Zhang, Xingmin Aaron; Yates, Amy; Vasilevsky, Nicole; Gourdine, J P; Callahan, Tiffany J; Carmody, Leigh C; Danis, Daniel; Joachimiak, Marcin P; Ravanmehr, Vida; Pfaff, Emily R; Champion, James; Robasky, Kimberly; Xu, Hao; Fecho, Karamarie; Walton, Nephi A; Zhu, Richard L; Ramsdill, Justin; Mungall, Christopher J; Kohler, Sebastian; Haendel, Melissa A; McDonald, Clement J; Vreeman, Daniel J; Pede…	Semantic integration of clinical laboratory tests from electronic health records for deep phenotyping and biomarker discovery.	Sensors (Basel, Switzerland)	2019
	Blanda Helena de MelloSandro JosÃ© RigoCristiano AndrÃ© da CostaRodrigo da Rosa RighiBruna DonidaMarta Rosecler BezLuana Carina Schunke"	Semantic interoperability in health records standards: a systematic literature review	"Health and Technology"	2022
	Maria Ganzha, Marcin Paprzycki, Katarzyna Wasielewska	Semantic interoperability in the Internet of Things: An overview from the INTER-IoT perspective	Journal of Network and Computer Applications	2017
	Rajaram KaliyaperumalMark D. WilkinsonPablo AlarcÃ³n MorenoNirupama BenisRonald CornetBruna dos Santos VieiraMichel DumontierCÃ©sar Henrique BernabÃ©Annika JacobsenClÃ©mence M. A. Le CornecMario Prieto GodoyNÃºria Queralt-RosinachLeo J. Schultze KoolMorris A. SwertzPhilip van DammeK. Joeri van der Velde"	Semantic modelling of common data elements for rare disease registries	"Journal of Biomedical Semantics"	2022
	Shujaat Hussain, Maqbool Hussain, Sungyoung Lee	Semantic preservation of standardized healthcare documents in big data	International Journal of Medical Informatics	2019
	D. Akila, D. Balaganesh	Semantic Web-based critical Healthcare system using Bayesian networks	Materials Today: Proceedings,	2021
Conference article (CA)	Gazzarata, Roberta(1); Maggi, Norbert(2,3); Magnoni, Luca Douglas(1); Monteverde, Maria Eugenia(1); Ruggiero, Carmelina(1,2); Giacomini, Mauro(1,2)	Semantics Management for a Regional Health Information System in Italy by CTS2 and FHIR	Studies in Health Technology and Informatics	2021
Scopus	Wu H., Toti G., Morley K.I., Ibrahim Z.M., Folarin A., Jackson R., Kartoglu I., Agrawal A., Stringer C., Gale D., Gorrell G., Roberts A., Broadbent M., Stewart R., Dobson R.J.B.,	SemEHR: A general-purpose semantic search system to surface semantic data from clinical notes for tailored care, trial recruitment, and clinical research	Journal of the American Medical Informatics Association	2018
Conference article (CA)	Rajput, Abdul Mateen(1); Gronke, Ana(1); Johannis, Wibke(1)	Semi-automated approach to validate and enrich LOINC codes by FHIR Server	ACM International Conference Proceeding Series	2021
	Peter SvensonGiannis HaralabopoulosMercedes TorresÂ Torres"	Sepsis Deterioration Prediction Using Channelled Long Short-Term Memory Networks	"Artificial Intelligence in Medicine"	2020
C	Milosevic, Z; Bond, A	Services, processes and policies for digital health: FHIR (R) case study	2016 IEEE 20TH INTERNATIONAL ENTERPRISE DISTRIBUTED OBJECT COMPUTING WORKSHOP (EDOCW)	2016
ACM	Eric Prud'hommeaux, Jose Emilio Labra Gayo, Harold Solbrig	Shape expressions: an RDF validation and transformation language	SEM '14: Proceedings of the 10th International Conference on Semantic Systems	2014
	PaweÅ‚ SzmejaEric Prudâ€™hommeaux"	ShExMap and IPSM-AFâ€”Comparison of RDF Transformation Technologies	"Intelligent Systems	2021
	Keith Danahey, Brittany A. Borden, Peter H. O'Donnell	Simplifying the use of pharmacogenomics in clinical practice: Building the genomic prescribing system	Journal of Biomedical Informatics	2017
	Rui FernandesJosÃ© Barbosa"	SMACovid-19 â€“ Autonomous Monitoring System for Covid-19	"Optimization	2021
	Divyashikha Sethia, Daya Gupta, Huzur Saran	Smart health record management with secure NFC-enabled mobile devices	Smart Health	2018
J	Mandel, JC; Kreda, DA; Mandl, KD; Kohane, IS; Ramoni, RB	SMART on FHIR: a standards-based, interoperable apps platform for electronic health records	JOURNAL OF THE AMERICAN MEDICAL INFORMATICS ASSOCIATION	2016
	Robin Singh Chandel, Sudeepti Sharma, Raman Kumar	Smart watches: A review of evolution in bio-medical sector	Materials Today: Proceedings	2021
	David BastosJosÃ© RibeiroFernando SilvaMÃ¡rio RodriguesRita SantosCiro MartinsNelson RochaAntÃ³nio Pereira"	SmartWalk Mobile â€“ A Context-Aware m-Health App for Promoting Physical Activity Among the Elderly	"New Knowledge in Information Systems and Technologies"	2019
	Manuel SousaLuÃ­sa ArieiraAlexandra QueirÃ³sAna Isabel MartinsNelson Pacheco RochaFilipe AugustoFilipa DuarteTelmo NevesAntÃ³nio Damasceno"	SOCIAL Platform	"Trends and Advances in Information Systems and Technologies"	2018
	Thomas Lee, Joanne Stone, David Lagrew	Society for Maternal-Fetal Medicine Special Statement: Best-practice recommendations for ultrasoundnetwork connectivity	American Journal of Obstetrics and Gynecology	2022
	Olga KolesnichenkoLev MazelisAlexander SotnikDariya YakovlevaSergey AmelkinIvan GrigorevskyYuriy Kolesnichenko"	Sociological modeling of smart city with the implementation of UN sustainable development goals	"Sustainability Science"	2021
	Kenneth C. Wang"	Standard Lexicons	"Journal of Digital Imaging"	2018
	Aya Gamal, Sherif Barakat, Amira Rezk	Standardized electronic health record data modeling and persistence: A comparative review	Journal of Biomedical Informatics	2020
Scopus	Chukwu E., Garg L., Obande-Ogbuinya N., Chattu V.K.,	Standardizing Primary Health Care Referral Data Sets in Nigeria: Practitioners' Survey, Form Reviews, and Profiling of Fast Healthcare Interoperability Resources (FHIR)	JMIR Formative Research	2022
	Daniela Oliveira, Rui Miranda, José Machado	Steps towards an Healthcare Information Model based on openEHR	Procedia Computer Science	2021
J	Kiourtis, A; Mavrogiorgou, A; Menychtas, A; Maglogiannis, I; Kyriazis, D	Structurally Mapping Healthcare Data to HL7 FHIR through Ontology Alignment	JOURNAL OF MEDICAL SYSTEMS	2019
	Ramzi G. SalloumLori BilelloJiang BianJulie DiiulioLaura Gonzalez PazMatthew J. GurkaMaria GutierrezRobert W. HurleyRoss E. JonesFrancisco Martinez-WittinghanLaura MarcialGhania MasriCara McDonnellLaura G. MilitelloFranÃ§ois ModaveKhoa Nguyen"	Study protocol for a type III hybrid effectiveness-implementation trial to evaluate scaling interoperable clinical decision support for patient-centered chronic pain management in primary care	"Implementation Science"	2022
	Thomas B. SilvermanAlejandro VanegasAwilda MarteJennie MataMargaret SinJuan Carlos Rodriguez RamirezWei-Yann TsaiKatherine D. CrewRita Kukafka"	Study protocol: a cluster randomized controlled trial of web-based decision support tools for increasing BRCA1/2 genetic counseling referral in primary care	"BMC Health Services Research"	2018
	Yoshiaki FukamiYoshimasa Masuda"	Success Factors for Realizing Regional Comprehensive Care by EHR with Administrative Data	"Innovation in Medicine and Healthcare Systems	2019
	Orna Fennelly, Caitriona Cunningham, Neil O’Hare	Successfully implementing a national electronic health record: a rapid umbrella review	International Journal of Medical Informatics	2020
	Vassilis Kilintzis, Ioanna Chouvarda, Nicos Maglaveras	Supporting integrated care with a fl exible data management framework built upon Linked Data, HL7 FHIRand ontologies	Journal of Biomedical Informatics	2019
	Lena Maier-Hein, Matthias Eisenmann, Stefanie Speidel	Surgical data science – from concepts toward clinical translation	Medical Image Analysis	2021
	Nelson Pacheco RochaAna DiasGonÃ§alo SantinhaMÃ¡rio RodriguesCarlos RodriguesAlexandra QueirÃ³sRute BastardoJoÃ£o PavÃ£o"	Systematic literature review of context-awareness applications supported by smart citiesâ€™ infrastructures	"SN Applied Sciences"	2022
	Tomer SagiNitzan ShmueliBruce FriedmanRuth Bergman"	Teaching Analytics Medical-Data Common Sense	"Heterogeneous Data Management	2021
	David A. ClunieDon K. DennisonDawn CramKenneth R. PersonsMark D. BronkallaHenri â€œRikâ€ Primo"	Technical Challenges of Enterprise Imaging: HIMSS-SIIM Collaborative White Paper	"Journal of Digital Imaging"	2016
	Niklas Krumm, Brian H. Shirts	Technical, Biological, and Systems Barriers for Molecular Clinical Decision Support	Clinics in Laboratory Medicine	2019
	Elsa Negro-Calduch, Natasha Azzopardi-Muscat, David Novillo-Ortiz	Technological progress in electronic health record system optimization: Systematic review of systematicliterature reviews	International Journal of Medical Informatics	2021
	Alexandr Vesselkov, Heikki Hämmäinen, Juuso Töyli	Technology and value network evolution in telehealth	Technological Forecasting and Social Change	2018
	Donald G. Jennings MS	Technology Considerations for Enabling eSource in Clinical Research: Industry Perspective	"Therapeutic Innovation & Regulatory Science"	2020
	Kenneth C. Wang, Marc Kohli, John A. Carrino	Technology Standards in Imaging: A Practical Overview	Journal of the American College of Radiology	2014
	Vitaly Herasevich, Sanjay Subramanian	Tele-ICU Technologies	Critical Care Clinics	2019
ACM	Matthias Frohner, Markus Meyer, Klaus Donsa, Philipp Urbauer	Telemonitoring of Blood Glucose: A Prototype Android Application Enhancing the Patient / HealthProfessional Experience Using Health IT Communication Standards	DSAI 2018: Proceedings of the 8th International Conference on Software Development andTechnologies for Enhancing Accessibility and Fighting Info-exclusion	2018
Scopus	Wiedekopf J., Ulrich H., Drenkhahn C., Kock-Schoppenhauer A.-K., Ingenerf J.,	TermiCron-Bridging the Gap Between FHIR Terminology Servers and Metadata Repositories	Studies in Health Technology and Informatics	2022
J	Wiedekopf, Joshua; Drenkhahn, Cora; Rosenau, Lorenz; Ulrich, Hannes; Kock-Schoppenhauer, Ann-Kristin; Ingenerf, Josef	TerminoDiff - Detecting Semantic Differences in HL7 FHIR CodeSystems.	Journal of medical systems	2022
Conference article (CA)	Kleinoscheg, Gabriel(1); Tanjga, Nikola(1); Svec, Nina(1); Rainer-Sablatnig, Stephan(1); Sabutsch, Stefan(1)	TerminoloGit - An Open Source Terminology Server for Large Scale eHealth Environments	Studies in Health Technology and Informatics	2022
	M. Sanchez-Doria	Testing the Usability of SNOMED CT Terms Suggestion in Medical Report
	Mahima Vijayaraghavan, Nicholas Genes, Donald W. Rucker	The 21st Century Cures Act and Emergency Medicine – Part 2: Facilitating Interoperability	Annals of Emergency Medicine	2021
	Andrea H. Ramirez, Lina Sulieman, Dan M. Roden	The All of Us Research Program: Data quality, utility, and diversity	Patterns	2022
J	Gruendner, J; Deppenwiese, N; Folz, M; Kohler, T; Kroll, B; Prokosch, HU; Rosenau, L; Ruhle, M; Scheidl, MA; Schuttler, C; Sedlmayr, B; Twrdik, A; Kiel, A; Majeed, RW	The Architecture of a Feasibility Query Portal for Distributed COVID-19 Fast Healthcare Interoperability Resources (FHIR) Patient Data Repositories: Design and Implementation Study	JMIR MEDICAL INFORMATICS	2022
	Max-Marcel TheiligJohannes WernerFlorian SchoffkeRÃ¼diger Zarnekow"	The Case for mHealth Standardization for Electronic Health Records in the German Healthcare System	"Information Systems"	2020
	Helen Le SueurIan N. BruceNophar Geifman"	The challenges in data integration â€“ heterogeneity and complexity in clinical trials and patient registries of Systemic Lupus Erythematosus	"BMC Medical Research Methodology"	2020
	"1"	The Childrenâ€™s Respiratory and Environmental Workgroup (CREW) birth cohort consortium: design	methods	2019
	Bahar Farahani, Farshad Firouzi, Markus Luecking	The convergence of IoT and distributed ledger technologies (DLT): Opportunities, challenges, and solutions	Journal of Network and Computer Applications	2020
	Mark Segal PhD	The Critical Role of Health Information Technology in the Safe Integration of Behavioral Health and Primary Care to Improve Patient Care	"The Journal of Behavioral Health Services & Research"	2022
	Jonathan Lawson, Moran N. Cabili, Mélanie Courtot	The Data Use Ontology to streamline responsible access to human biomedical datasets	Cell Genomics	2021
	Guy C. HembroffDaniel BoyleTimothy Van Wagner"	The Design of a Holistic mHealth Community Library Model and Its Impact on Empowering Rural America	"Wireless Mobile Communication and Healthcare"	2020
	Dong Dai, Yunhong Zhang, Haiyan Wang	The Design of Energy-effi cient Portable Node for Long-term ECG Monitoring	Procedia Computer Science	2021
ACM	Yujuan Shang, Huiqun Wu, Kui Jiang	The Development of an Aggregated Electronic Health Record in Compliance with ConsolidatedClinical Document Architecture	ICMHI 2019: Proceedings of the third International Conference on Medical and Health Informatics	2019
	Shinji KobayashiNaoto KumeKenji ArakiHiroyuki Yoshihara"	The Development of Medical Markup Language Version 4 as a Clinical Document Exchange Format for Nationwide EHR Systems	"Journal of Medical Systems"	2020
	Rainer AltHans-Dieter Zimmermann"	The digital transformation of healthcare - An interview with Werner Dorfmeister	"Electronic Markets"	2021
	Graham B. JonesJustin M. Wright"	The economic imperatives for technology enabled wellness centered healthcare	"Journal of Public Health Policy"	2022
	Videha Sharma, Titus Augustine, Sabine N. van der Veer	The evaluation of digital transformation in renal transplantation in the United Kingdom: A nationalinterview study	International Journal of Medical Informatics	2022
	Kabir Ahluwalia, Michael J. Abernathy, Gang Xue	The Future of CMC Regulatory Submissions: Streamlining Activities Using Structured Content and DataManagement	Journal of Pharmaceutical Sciences	2021
	Henriette RauLars GeidelMartin BialkeArne BlumentrittMartin LangankeWenke LiedtkeSandra PasewaldDana StahlThomas BahlsChristian MaierHans-Ulrich ProkoschWolfgang Hoffmann"	The generic Informed Consent Service gICSÂ®: implementation and benefits of a modular consent software tool to master the challenge of electronic consent management in research	"Journal of Translational Medicine"	2020
	Kenneth D. Mandl, Tracy Glauser, Yu Zhang	The Genomics Research and Innovation Network: creating an interoperable, federated, genomics learningsystem	Genetics in Medicine	2020
J	Sass, J; Bartschke, A; Lehne, M; Essenwanger, A; Rinaldi, E; Rudolph, S; Heitmann, KU; Vehreschild, JJ; von Kalle, C; Thun, S	The German Corona Consensus Dataset (GECCO): a standardized dataset for COVID-19 research in university medicine and beyond	BMC MEDICAL INFORMATICS AND DECISION MAKING	2020
	Maximilian SchonsLisa PilgramJens-Peter ReeseMelanie StecherGabriele AntonKatharina S. AppelThomas BahmerAlexander BartschkeCarla BellinghausenInga BernemannMarkus BrechtelFolke BrinkmannClara BrÃ¼nnChristine DhillonCornelia FiesslerRamsia Geisler"	The German National Pandemic Cohort Network (NAPKON): rationale	study design and baseline characteristics	2022
	Robert P. Milius, Michael Heuer, Martin Maiers	The GL service: Web service to exchange GL string encoded HLA & KIR genotypes with complete andaccurate allele and genotype ambiguity	Human Immunology	2016
	Judith T. Lewis, Jeremy Stephens, Stephany N. Duda	The IeDEA harmonist data toolkit: A data quality and data sharing solution for a global HIV researchconsortium	Journal of Biomedical Informatics	2022
	Marc Kohli, Keith J. Dreyer, J. Raymond Geis	The Imaging 3.0 Informatics Scorecard	Journal of the American College of Radiology	2015
	Satya Prakash Dash"	The Impact of IoT in Healthcare: Global Technological Change & The Roadmap to a Networked Architecture in India	"Journal of the Indian Institute of Science"	2020
	Jing NanRuofei JiaShuai MengYubo JinWei ChenHongyu Hu"	The Impact of the COVID-19 Pandemic and the Importance of Telemedicine in Managing Acute ST Segment Elevation Myocardial Infarction Patients: Preliminary Experience and Literature Review	"Journal of Medical Systems"	2021
	Alexander J. TowbinChristopher J. RothCheryl A. PetersilgeKimberley GarriottKenneth A. BuckwalterDavid A. Clunie"	The Importance of Body Part Labeling to Enable Enterprise Imaging: A HIMSS-SIIM Enterprise Imaging Community Collaborative White Paper	"Journal of Digital Imaging"	2021
	Theresa A. Grebe, George Khushf, Laurie H. Seaver	The interface of genomic information with the electronic health record: a points to consider statement ofthe American College of Medical Genetics and Genomics (ACMG)	Genetics in Medicine	2020
ACM	Kitty Kioskli, Theo Fotis, Haralambos Mouratidis	The landscape of cybersecurity vulnerabilities and challenges in healthcare: Security standards andparadigm shift recommendations	ARES 21: Proceedings of the 16th International Conference on Availability, Reliability andSecurity	2021
ACM	Micah J. Smith, Carles Sala, James Max Kanter, Kalyan Veeramachaneni	The Machine Learning Bazaar: Harnessing the ML Ecosystem for Effective System Development	SIGMOD '20: Proceedings of the 2020 ACM SIGMOD International Conference on Management of Data	2020
	Jean-Paul CalbimonteFabien DubossonRoger HilfikerAlexandre CottingMichael Schumacher"	The MedRed Ontology for Representing Clinical Data Acquisition Metadata	"The Semantic Web â€“ ISWC 2017"	2017
	L. PapeN. SchneiderT. SchleefU. Junius-WalkerH. HallerR. BrunkhorstN. HellrungH. U. ProkoschB. HaarbrandtM. MarschollekM. Schiffer"	The nephrology eHealth-system of the metropolitan region of Hannover for digitalization of care	"BMC Medical Informatics and Decision Making"	2019
	Jutta G. RichterGamal ChehabCatarina SchwartzElisabeth RickenMonika TomczakHasan AcarHenrike GappaCarlos A. VelascoPeter RosengrenArmanas PovilionisMatthias SchneiderJesper Thestrup"	The PICASO cloud platform for improved holistic care in rheumatoid arthritis treatmentâ€”experiences of patients and clinicians	"Arthritis Research & Therapy"	2021
Scopus	Lenivtceva I.D., Kopanitsa G.,	The Pipeline for Standardizing Russian Unstructured Allergy Anamnesis Using FHIR AllergyIntolerance Resource	Methods of Information in Medicine	2021
	Geßner, Sophia(1); Neuhaus, Philipp(1); Varghese, Julian(1); Bruland, Philipp(1); Meidt, Alexandra(1); Soto-Rey, Iñaki(1); Storck, Michael(1); Doods, Justin(1); Dugas, Martin(1)	The portal of medical data models: Where have we been and where are we going?	Studies in Health Technology and Informatics	2017
	John Wise, Angeli Möller, Steve Arlington	The positive impacts of Real-World Data on the challenges facing the evolution of biopharma	Drug Discovery Today	2018
	A. Han, A. Isaacson, P. Muennig	The promise of big data for precision population health management in the US	Public Health	2020
	Argyro MavrogiorgouAthanasios KiourtisMarios TouloupouEvgenia KapassaDimosthenis KyriazisMarinos Themistocleous"	The Road to the Future of Healthcare: Transmitting Interoperable Healthcare Data Through a 5G Based Communication Platform	"Information Systems"	2019
	E. Hope WeisslerTristan NaumannTomas AnderssonRajesh RanganathOlivier ElementoYuan LuoDaniel F. FreitagJames BenoitMichael C. HughesFaisal KhanPaul SlaterKhader ShameerMatthew RoeEmmette HutchisonScott H. KollinsUli Broedl"	The role of machine learning in clinical research: transforming the future of evidence generation	"Trials"	2021
	Nelson Pacheco RochaAlexandra QueirÃ³sAna Isabel MartinsManuel SousaLuÃ­sa ArieiraAntÃ³nio DamascenoFilipa DuarteJoÃ£o FilipePhilipp Urbauer"	The Social Platform: Profiling FHIR to Support Community-Dwelling Older Adults	"Journal of Medical Systems"	2019
	Keith FeldmanReid A. JohnsonNitesh V. Chawla"	The State of Data in Healthcare: Path Towards Standardization	"Journal of Healthcare Informatics Research"	2018
	Richard NollJannik SchaafHolger Storf"	The Use of Computer-Assisted Case-Based Reasoning to Support Clinical Decision-Making â€“ A Scoping Review	"Case-Based Reasoning Research and Development"	2022
	María A. Cosío-León, D. Ojeda-Carreño, J. A. Ibarra-Hernández	The use of standards in embedded devices to achieve end to end semantic interoperability on health systems	Computer Standards & Interfaces	2018
	Jane Zhao, Raquel Forsythe, Gretchen Purcell Jackson	The Value of the Surgeon Informatician	Journal of Surgical Research	2020
	Sergey V. Kovalchuk, Georgy D. Kopanitsa, Daria A. Savitskaya	Three-stage intelligent support of clinical decision making for higher trust, validity, and explainability	Journal of Biomedical Informatics	2022
	Dejan DimitrijeviÄ‡Vladimir TodoroviÄ‡Nemanja NediÄ‡Igor ZeÄeviÄ‡Sergiu Nedevschi"	Toolbox for Azure Kinect COTS Device to be Used in Automatic Screening of Idiopathic Scoliosis	"Trends and Innovations in Information Systems and Technologies"	2020
J	Roehrs, A; da Costa, CA; Righi, RD; Rigo, SJ; Wichman, MH	Toward a Model for Personal Health Record Interoperability	IEEE JOURNAL OF BIOMEDICAL AND HEALTH INFORMATICS	2019
J	Allocca, C; Jilali, S; Ail, R; Lee, J; Kim, B; Antonini, A; Motta, E; Schellong, J; Stieler, L; Haleem, MS; Georga, E; Pecchia, L; Gaeta, E; Fico, G	Toward a Symbolic AI Approach to the WHO/ACSM Physical Activity & Sedentary Behavior Guidelines	APPLIED SCIENCES-BASEL	2022
ACM	Tharuka Rupasinghe, Frada Burstein, Carsten Rudolph, Steven Strange	Towards a Blockchain based Fall Prediction Model for Aged Care	ACSW 2019: Proceedings of the Australasian Computer Science Week Multiconference	2019
J	Bild, R; Bialke, M; Buckow, K; Ganslandt, T; Ihrig, K; Jahns, R; Merzweiler, A; Roschka, S; Schreiweis, B; Staubert, S; Zenker, S; Prasser, F	Towards a comprehensive and interoperable representation of consent-based data usage permissions in the German medical informatics initiative	BMC MEDICAL INFORMATICS AND DECISION MAKING	2020
	Roberto ÃlvarezJon Haitz LegarretaLuis KabongoGorka EpeldeIvÃ¡n MacÃ­a"	Towards a Deconstructed PACS-as-a-Service System	"Innovation in Medicine and Healthcare 2017"	2018
Conference article (CA)	Holweg, Florian(1); Achenbach, Stephan(2); Deppenwiese, Noemi(3); Gaede, Luise(4); Prokosch, Hans-Ulrich(1)	Towards a FHIR-Based Data Model for Coronary Angiography Observations	Studies in Health Technology and Informatics	2022
	Alexandra Kogan, Mor Peleg, Irit Hochberg	Towards a goal-oriented methodology for clinical-guideline-based management recommendations forpatients with multimorbidity: GoCom and its preliminary evaluation	Journal of Biomedical Informatics	2020
	Athanasios KiourtisArgyro MavrogiorgouDimosthenis Kyriazis"	Towards a Secure Semantic Knowledge of Healthcare Data Through Structural Ontological Transformations	"Knowledge-Based Software Engineering: 2018"	2019
	Aerts, Jozef(1)	Towards a single data exchange standard for use in healthcare and in clinical research	Studies in Health Technology and Informatics	2018
J	Leroux, Hugo; Metke-Jimenez, Alejandro; Lawley, Michael J	Towards achieving semantic interoperability of clinical study data with FHIR.	Journal of biomedical semantics	2017
	Andreou AndreasConstandinos X. MavromoustakisGeorge MastorakisDinh-Thuan DoJordi Mongay BatallaEvangelos PallisEvangelos K. Markakis"	Towards an optimized security approach to IoT devices with confidential healthcare data exchange	"Multimedia Tools and Applications"	2021
	Fangxin Zhao, Jiguo Yu, Biwei Yan	Towards cross-chain access control model for medical data sharing	Procedia Computer Science	2022
	Udaya VaradarajanBiswanath Dutta"	Towards Development ofÂ Knowledge Graph forÂ Narrative Information inÂ Medicine	"Knowledge Graphs and Semantic Web"	2021
	Maryna KhvastovaMichael WittAndrea EssenwangerJulian SassSylvia ThunDagmar Krefting"	Towards Interoperability in Clinical Research - Enabling FHIR on the Open-Source Research Platform XNAT	"Journal of Medical Systems"	2020
ACM	Andreea Ancuta Corici, Tina Hühnlein, Detlef Hühnlein, Olaf Rode	Towards Interoperable Vaccination Certifi cate Services	ARES 21: Proceedings of the 16th International Conference on Availability, Reliability andSecurity	2021
Conference article (CA)	Van Woensel, William(1); Abidi, Samina(2); Abidi, Syed Sibte Raza(1)	Towards Model-Driven Semantic Interfaces for Electronic Health Records on Multiple Platforms Using Notation3	CEUR Workshop Proceedings	2021
	Aiqing ZhangXiaodong Lin"	Towards Secure and Privacy-Preserving Data Sharing in e-Health Systems via Consortium Blockchain	"Journal of Medical Systems"	2018
Journal article (JA)	Traxler, B.(1); Helm, E.(1); Krauss, O.(1); Schuler, A.(1); Kueng, J.(2)	Towards Semantic Interoperability in Health Data Management Facilitating Process Mining	International Journal of Privacy and Health Information Management	2018
C	Kasthurirathne, SN; Mamlin, B; Grieve, G; Biondich, P	Towards Standardized Patient Data Exchange: Integrating a FHIR Based API for the Open Medical Record System	MEDINFO 2015: EHEALTH-ENABLED HEALTH	2015
	Helm, Emmanuel(1); Franz, Barbara(2); Schuler, Andreas(1); Krauss, Oliver(1); Küng, Josef(3)	Towards standards based health data extraction facilitating process mining	6th International Workshop on Innovative Simulation for Health Care, IWISH 2017, Held at the International Multidisciplinary Modeling and Simulation Multiconference, I3M 2017	2017
	Miguel Sousa GomesJoÃ£o RainhoNelson Pacheco Rocha"	Towards the Integration of Internet of Things Devices to Monitor Older Adults Activities in a Platform of Services	"Information Technology and Systems"	2021
Conference article (CA)	Peng, Yuan(1); Nassirian, Azadeh(1); Ahmadi, Najia(1); Sedlmayr, Martin(1); Bathelt, Franziska(1)	Towards the representation of genomic data in HL7 FHIR and OMOP CDM	Studies in Health Technology and Informatics	2021
	Yu WangZiqiao GuanWei HouFusheng Wang"	TRACE: Early Detection of Chronic Kidney Disease Onset with Transformer-Enhanced Feature Embedding	"Heterogeneous Data Management	2021
	Ram D. SriramEswaran Subrahmanian"	Transforming Health Care through Digital Revolutions	"Journal of the Indian Institute of Science"	2020
ACM	Thomas M. Deserno	Transforming Smart Vehicles and Smart Homes into Private Diagnostic Spaces	APIT 2020: Proceedings of the 2020 2nd Asia Pacifi c Information Technology Conference	2020
	Syuan-Yi Jiang	Transition and innovation ecosystem – investigating technologies, focal actors, and institution in eHealthinnovations	Technological Forecasting and Social Change	2021
	Marquerita Algorri, Nina S. Cauchon, Michael J. Abernathy	Transitioning Chemistry, Manufacturing, and Controls Content With a Structured Data ManagementSolution: Streamlining Regulatory Submissions	Journal of Pharmaceutical Sciences	2020
	Watkins, Michael(1); Viernes, Benjamin(2); Nguyen, Viet(3); Rojas Mezarina, Leonardo(4,5); Silva Valencia, Javier(5); Borbolla, Damian(1)	Translating social determinants of health into standardized clinical entities	Studies in Health Technology and Informatics	2020
	Manlik Kwong, Heather L. Gardner, Virginia Rentko	TRANSLATOR Database—A Vision for a Multi-Institutional Research Network	Topics in Companion Animal Medicine	2019
	Journal of Biomedical Informatics	TreC platform. An integrated and evolving care model for patients’ empowerment and data repository	Claudio Eccher, Lorenzo Gios, Stefano Forti	2020
	J. Patrick Woolley"	Trust and Justice in Big Data Analytics: Bringing the Philosophical Literature on Trust to Bear on the Ethics of Consent	"Philosophy & Technology"	2019
	Cristina González-Gonzalo, Eric F. Thee, Clara I. Sánchez	Trustworthy AI: Closing the gap between development and integration of AI systems in ophthalmic practice	Progress in Retinal and Eye Research	2021
	Fahad Ahmed SattiTaqdir AliJamil HussainWajahat Ali KhanAsad Masood KhattakSungyoung Lee"	Ubiquitous Health Profile (UHPr): a big data curation platform for supporting health data interoperability	"Computing"	2020
	Arturo González-Ferrer, Mor Peleg	Understanding requirements of clinical data standards for developing interoperable knowledge-based DSS:A case study	Computer Standards & Interfaces	2015
ACM	Salik Ram Khanal, Arsenio Reis, Dennis Paulino, Damodar Bhandari	Usage of Mobile Technologies for Diseases Inference: A Literature Review	DSAI 2020: 9th International Conference on Software Development and Technologies for EnhancingAccessibility and Fighting	2020
	Barbara J. HowardRaymond Sturner"	Use of an Online Clinical Process Support System as an Aid to Identification and Management of Developmental and Mental Health Problems	"Current Developmental Disorders Reports"	2017
	Kavishwar B. Wagholikar, David Zelle, Shawn N. Murphy	Use of automatic SQL generation interface to enhance transparency and validity of health-data analysis	Informatics in Medicine Unlocked	2022
J	Facile, R; Muhlbradt, EE; Gong, MC; Li, QN; Popat, V; Petavy, F; Cornet, R; Ruan, YP; Koide, D; Saito, TI; Hume, S; Rockhold, F; Bao, WJ; Dubman, S; Wurst, BJ	Use of Clinical Data Interchange Standards Consortium (CDISC) Standards for Real-world Data: Expert Perspectives From a Qualitative Delphi Survey	JMIR MEDICAL INFORMATICS	2022
Scopus	Houta S., Ameler T., Surges R.,	Use of HL7 FHIR to structure data in epilepsy self-management applications	International Conference on Wireless and Mobile Computing, Networking and Communications	2019
J	Rinaldi, Eugenia; Saas, Julian; Thun, Sylvia	Use of LOINC and SNOMED CT with FHIR for Microbiology Data.	Journal of biomedical informatics	2021
J	Andersen, Sine Nordstrom Lambert; Brandsborg, Cecilie Mork; Pape-Haugaard, Louise	Use of Semantic Interoperability to Improve the Urgent Continuity of Care in Danish ERs.	... IEEE-EMBS International Conference on Biomedical and Health Informatics. IEEE-EMBS International Conference on Biomedical and Health Informatics	2021
	Jo Dugstad WakeFazle RabbiYavuz InalTine Nordgreen"	User-centred design of clinical dashboards for guided iCBT	"Innovations in Systems and Software Engineering"	2022
Conference article (CA)	Saleh, Kutaiba(1); Stucke, Stephan(2); Uciteli, Alexandr(3); Faulbrück-Röhr, Sebastian(2); Neumann, Juliane(4); Taher, Kais(3); Ammon, Danny(1); Schmidt, Tobias(1); Neumuth, Thomas(4); Besting, Andreas(5); Portheine, Frank(5); Herre, Heinrich(3); Kaeding, André(2); Specht, Martin(1)	Using fast healthcare interoperability resources (FHIR) for the integration of risk minimization systems in hospitals	Studies in Health Technology and Informatics	2017
J	Soni, Sarvesh; Gudala, Meghana; Wang, Daisy Zhe; Roberts, Kirk	Using FHIR to Construct a Corpus of Clinical Questions Annotated with Logical Forms and Answers.	Studies in health technology and informatics	2019
C	Lamprinakos, GC; Mousas, AS; Kapsalis, AP; Kaklamani, DI; Venieris, IS; Boufis, AD; Karmiris, PD; Mantzouratos, SG	Using FHIR to develop a healthcare mobile application	2014 EAI 4TH INTERNATIONAL CONFERENCE ON WIRELESS MOBILE COMMUNICATION AND HEALTHCARE (MOBIHEALTH)	2014
	Rishi Saripalle, Christopher Runyan, Mitchell Russell	Using HL7 FHIR to achieve interoperability in patient health record	Journal of Biomedical Informatics	2019
	Bo SunFei ZhangJing LiYicheng YangXiaolin DiaoWei ZhaoTing Shu"	Using NLP in openEHR archetypes retrieval to promote interoperability: a feasibility study in China	"BMC Medical Informatics and Decision Making"	2021
	MÃ¡rcio Freire CruzCarlos Arthur Mattos Teixeira CavalcanteSÃ©rgio Torres SÃ¡ Barretto"	Using OPC and HL7 Standards to Incorporate an Industrial Big Data Historian in a Health IT Environment	"Journal of Medical Systems"	2018
	Zubke, Maximilian(1,2); Bott, Oliver J.(2); Marschollek, Michael(1)	Using openEHR archetypes for automated extraction of numerical information from clinical narratives	Studies in Health Technology and Informatics	2019
Conference article (CA)	Thornton, K.(1); Solbrig, H.(2); Stupp, G.S.(3); Gayo, J.E.L.(4); Mietchen, D.(5); Prud'hommeaux, E.(6); Waagmeester, A.(7)	Using Shape Expressions (ShEx) to Share RDF Data Models and to Guide Curation with Rigorous Validation	The Semantic Web. 16th International Conference, ESWC 2019. Proceedings: Lecture Notes in Computer Science (LNCS 11503)	2019
	Alysha J. Taxter, Marc D. Natter	Using the Electronic Health Record to Enhance Care in Pediatric Rheumatology	Rheumatic Disease Clinics of North America	2021
J	Seroussi, Brigitte; Prebet, Coralie; Ngo, Charlotte; Teixeira, Luis; Guezennec, Gilles; Bouaud, Jacques	Using the Recommendations Inferred by a Decision Support System to Compare Breast Cancer Clinical Practice Guidelines.	BMC medical informatics and decision making	2019
J	Meredith, John; Whitehead, Nik; Dacey, Michael	Utilising the FOXS Stack for FAIR Architected Data Access.	Studies in health technology and informatics	2021
	Catalina Martínez-Costa, Stefan Schulz	Validating EHR clinical models using ontology patterns	Journal of Biomedical Informatics	2017
J	Dolin, RH; Gothi, SR; Boxwala, A; Heale, BSE; Husami, A; Jones, J; Khangar, H; Londhe, S; Naeymi-Rad, F; Rao, S; Rapchak, B; Shalaby, J; Suraj, V; Xie, N; Chamala, S; Alterovitz, G	vcf2fhir: a utility to convert VCF files into HL7 FHIR format for genomics-EHR integration	BMC BIOINFORMATICS	2021
	Sanjeev P. Bhavnani MDAmy M. Sitapati MD"	Virtual Care 2.0â€”a Vision for the Future of Data-Driven Technology-Enabled Healthcare	"Current Treatment Options in Cardiovascular Medicine"	2019
	Na Hong(1); Kui Wang(1); Lixia Yao(1); Guoqian Jiang(1)	Visual FHIR: an interactive browser to navigate HL7 FHIR specification	2017 IEEE International Conference on Healthcare Informatics (ICHI)	2017
	Urbauer, Philipp(1); David, Veronika(2); Frohner, Matthias(2); Sauermann, Stefan(2)	Wearable activity trackers supporting elderly living independently: A standards based approach for data integration to health information systems	ACM International Conference Proceeding Series	2018
	Steven Hirschfeld MD	What Could the Future of Safety Monitoring Look Like?	"Therapeutic Innovation & Regulatory Science"	2019
	Lucie BeranovÃ¡Marcin P. JoachimiakTomÃ¡Å¡ KliegrGollam RabbyVilÃ©m SklenÃ¡k"	Why was this cited? Explainable machine learning applied to COVID-19 research literature	"Scientometrics"	2022
ACM	David Reddick, Justin Presley, Frank Alex Feltus, Susmit Shannigrahi	WiP: AABAC - Automated Attribute Based Access Control for Genomics Data	SACMAT '22: Proceedings of the 27th ACM on Symposium on Access Control Models and Technologies	2022
	Anastasiia Kabeshova, Yiyang Yu, Stéphane Gaïff as	ZiMM: A deep learning model for long term and blurry relapses with non-clinical claims data	Journal of Biomedical Informatics	2020

## Sheet: 3. Addional_Criteria
ID	Exclusion Criteria
E1	Studies not accessible in full-text;
E2	- Books;
E3	- Studies reported in 2-3 pages;
E4	- Duplicates studies: we kept the most recent one;
E5	- Technical reports or summaries of conferences/editorials;
E6	- Studies not addressing semantic with FHIR
E7	- Studies addressing enhancements to FHIR terminologies and comparisons

## Sheet: 4. Quality Ass Questions
ID	Quality Assessment questions
QA1	Are the objectives of the research clearly defined?
QA2	Does the author present results that meet the stated research objectives?
QA3	Is the method or technique used to achieve semantic interoperability clearly described?
QA4	Is a literature review provided?
QA5	Is the author’s contribution clearly stated?
QA6	Is a result validation strategy presented?

## Sheet: 5. FinalSelection
ID	Authors	Title	Year	Venue type
S1	Abdelali Boussadi, Eric Zapletal	A Fast Healthcare Interoperability Resources (FHIR) layer implemented over i2b2	2017	Journal
S2	Paolo Zampognaro, Giovanni Paragliola, Vincenzo Falanga	A FHIR based architecture of a multiprotocol IoT Home Gateway supporting dynamic plug of new devices within instrumented environments	2021	Conference
S3	Vassilis Kilintzis, Alexandra Kosvyra, Nikolaos Beredimas, Pantelis Natsiavas, Nicos Maglaveras, Ioanna Chouvarda	A sustainable HL7 FHIR based ontology for PHR data	2019	Conference
S4	Kirstine Rosenbeck Gøeg, Mark Hummeluhr	An Empirical Approach to Enhancing Terminology Binding - An HL7 FHIR SNOMED CT Example	2018	Conference
S5	Alexandra Banacha, Hannes Ulrich, Björn Kroll, Alexander Kiel, Josef Ingenerf, Ann-Kristin Kock-Schoppenhauer	APERITIF - Automatic Patient Recruiting for Clinical Trials Based on HL7 FHIR	2021	Journal
S6	Philipp Daumke, Kai U. Heitmann, Simone Heckmannb, Catalina Martínez-Costa, Stefan Schulz	Clinical Text Mining on FHIR	2019	Journal
S7	Paolo Zampognaro, Giovanni Paragliola, Vincenzo Falanga	Definition of an FHIR-based multiprotocol IoT home gateway to support the dynamic plug of new devices within instrumented environments	2021	Journal
S8	Na Hong, Andrew Wen, Daniel J. Stone, Shintaro Tsuji, Paul R. Kingsbury, Luke V. Rasmussen, Jennifer A. Pacheco, Prakash Adekkanattu, Fei Wang, Yuan Luo, Jyotishman Pathak, Hongfang Liu, Guoqian Jiang	Developing a FHIR-based EHR phenotyping framework: A case study for identification of patients with obesity and multiple comorbidities from discharge summaries	2019	Journal
S9	Jennifer Shivers, Joseph Amlung, Natschja Ratanaprayul, Bryn Rhodes, Paul Biondich	Enhancing narrative clinical guidance with computer-readable artifacts: Authoring FHIR implementation guides based on WHO recommendations	2021	Journal
S10	Alejandro Metke-Jimenez, Michael Lawley, David Hansen	FHIR OWL: Transforming OWL ontologies into FHIR terminology resources	2019	Symposium
S11	Alejandro Metke-Jimenez, David Hansen	FHIRCap: Transforming REDCap forms into FHIR resources	2019	Journal
S12	Mercedes Arguello-Casteleiro, Catalina Martínez-Costa, Julio Des-Diz, Nava Maroto, Maria Jesus Fernandez-Prieto	From SNOMED CT expressions to an FHIR RDF representation: Exploring the benefits of an ontology-based approach	2019	Workshop
S13	Nicolas Paris, Michael Mendis, Christel Daniel, Shawn Murphy, Xavier Tannier, Pierre Zweigenbaum	i2b2 implemented over SMART-on-FHIR	2018	Journal
S14	Na Hong, Andrew Wen, Feichen Shen, Sunghwan Sohn, Sijia Liu, Hongfang Liu, Guoqian Jiang	Integrating Structured and Unstructured EHR Data Using an FHIR-based Type System: A Case Study with Medication Data	2018	Journal
S15	Yulia Lenivtseva, Georgy Kopanitsa	Investigation of Content Overlap in Proprietary Medical Mappings	2019	Journal
S16	Susan A. Matney, Bret Heale, Steve Hasley, Emily Decker, Brittni Frederiksen, Nathan Davis, Patrick Langford, Nadia Ramey, Stanley M. Huff	Lessons Learned in Creating Interoperable Fast Healthcare Interoperability Resources Profiles for Large-Scale Public Health Programs	2019	Journal
S17	Abdul-Mateen Rajput, Cora Drenkhahn	Perspectives and Obstacles for Transforming Terminologies into FHIR CodeSystems Exemplified by Alpha-ID	2021	Journal
S18	Joshua Wiedekopf, Cora Drenkhahn, Hannes Ulrich, Ann-Kristin Kock-Schoppenhauer, Josef Ingenerf	Providing ART-DECOR valuesets via FHIR terminology servers -a technical report	2021	Journal
S19	Rishi Saripalle	Representing UMLS knowledge using FHIR Terminological Resources	2019	Conference
S20	Roberta Gazzarata, Norbert Maggib, Luca Douglas Magnoni, Maria Eugenia Monteverde, Carmelina Ruggiero, Mauro Giacomini	Semantics Management for a Regional Health Information System in Italy by CTS2 and FHIR	2021	Journal
S21	Abdul Mateen Rajput, Ana Grönke, Wibke Johannis	Semi-Automated Approach to Validate and Enrich LOINC Codes by FHIR Server	2021	Conference
S22	Kavishwar B Wagholikar, Joshua C Mandel, Jeffery G Klann, Nich Wattanasin, Michael Mendis, Christopher G Chute, Kenneth D Mandl, Shawn N Murphy	SMART-on-FHIR implemented over i2b2	2017	Journal
S23	Hugo Leroux, Alejandro Metke-Jimenez, Michael J. Lawley	Towards achieving semantic interoperability of clinical study data with FHIR	2017	Journal
S24	Georgy Kopanitsa, Maxim Taranik	Using Semi-automated Approach for Mapping Local Russian Laboratory Terms to LOINC	2015	Journal
S25	Kevin J. Peterson, Guoqian Jiang, Hongfang Liu	A corpus-driven standardization framework for encoding clinical problems with HL7 FHIR	2020	Journal
S26	Christoniki Maga-Nteve, Efstratios Kontopoulos, Nikos Tsolakis, Ioannis Katakis, Evangelos Mathioudis, Panagiotis Mitzias, Konstantinos Avgerinakis, Georgios Meditskos, Anastasios Karakostas Stefanos Vrochidis, Ioannis Kompatsiaris	A Semantic Technologies Toolkit for Bridging Early Diagnosis and Treatment in Brain Diseases: Report from the Ongoing EU-Funded Research Project ALAMEDA	2022	Conference
S27	Ahmed Rafee, Sarah Riepenhausen, Philipp Neuhaus, Alexandra Meidt, Martin Dugas, Julian Varghese	ELaPro, a LOINC-mapped core dataset for top laboratory procedures of eligibility screening for clinical trials	2022	Journal
S28	Ayan Chatterjee, Nibedita Pahari, Andreas Prinz	HL7 FHIR with SNOMED-CT to Achieve Semantic and Structural Interoperability in Personal Health Data: A Proof-of-Concept Study	2022	Journal
S29	Eseosa Odigie, Ronilda Lacson, Ali Raja, David Osterbur, Louise Schneider, Ramin Khorasani	Fast Healthcare Interoperability Resources, Clinical Quality Language, and Systematized Nomenclature of Medicine—Clinical Terms in Representing Clinical Evidence Logic Statements for the Use of Imaging Procedures: Descriptive Study	2019	Journal
S30	Hannes Ulrich, Ann-Kristin Kock, Petra Duhm-Harbeck, Jens K. Habermann, Josef Ingener	Metadata Repository for Improved Data Sharing and Reuse Based on HL7 FHIR	2016	Conference
S31	Jingqi Wang, William Christopher Mathews, Huy Anh Pham, Hua Xu, Yaoyun Zhang	Opioid2FHIR: A system for extracting FHIR-compatible opioid prescriptions from clinical text	2020	Conference
S32	Andrea Seveso, Andrea Campagner, Davide Ciucci, Federico Cabitza	Ordinal labels in machine learning: a user-centered approach to improve data validity in medical settings	2020	Journal
S33	Joshua Wiedekopf, Cora Drenkhahn, Lorenz Rosenau, Hannes Ulrich, Ann-Kristin Kock-Schoppenhauer, Josef Ingenerf	TerminoDiff – Detecting Semantic Differences in HL7 FHIR CodeSystems	2022	Journal
S34	Crescenzo Diomaiuta, Mario Sicuranza, Mario Ciampi, Giuseppe De Pietro	A FHIR-based System for the Generation and Retrieval of Clinical Documents	2017	Conference
S35	Christophe Gaudet-Blavignac, Jean Louis Raisaro, Vasundratouré, Sabine Österle, Katrin Crameri, Christian Lovis	A National, Semantic-Driven, Three-Pillar Strategy to Enable Health Data Secondary Usage Interoperability for Research Within the Swiss Personalized Health Network: Methodological Study	2021	Journal
S36	R.H. Dolin, A.Boxwal, J. Shalaby	A Pharmacogenomics Clinical Decision Support Service Based on FHIR and CDS Hooks	2018	Journal
S37	Rishi Saripalle, Mehdi Sookhak, Mahboobeh Haghparast	An Interoperable UMLS Terminology Service Using FHIR	2020	Journal
S38	Ilia Semenov, Georgy Kopanitsa, Dmitry Denisov, Yakovenko Alexandr, Roman Osenev, Yury Andreychuk	Patients Decision Aid System Based on FHIR Profiles	2018	Journal
S39	Guoqian Jiang A, Richard C. Kiefer, Luke V. Rasmussen, Harold R. Solbrig, Huan Mo, Jennifer A. Pacheco, Jie Xu, Enid Montague, William K. Thompson, Joshua C. Denny, Christopher G. Chute, Jyotishman Pathak	Developing a data element repository to support EHR-driven phenotype algorithm authoring and execution	2016	Journal
S40	Lorenz Rosenau; Raphael W Majeed, Josef Ingenerf1; Alexander Kiel, Björn Kroll; Thomas Köhler; Hans-Ulrich Prokosch; Julian Gruendner	Generation of a Fast Healthcare Interoperability Resources (FHIR)-based Ontology for Federated Feasibility Queries in the Context of COVID-19: Feasibility Study	2022	Journal
S41	Alejandro Metke-Jimenez, Jim Steel, David Hansen, Michael Lawley	Ontoserver: a syndicated terminology server	2018	Journal
S42	Gerhard Kober, Adrian Paschke	A FHIR-to-RDF converter	2019	Workshop
S43	Ahmed Dridi, Salma Sassi, Richard Chbeir, Sami Faiz	A Flexible Semantic Integration Framework for Fully-integrated EHR based on FHIR Standard	2020	Conference
S44	Vassilis Kilintzis, Vasileios C. Alexandropoulos, Nikolaos Beredimas, Nicos Maglaverasa	A Methodology for an Auto-Generated and Auto-Maintained HL7 FHIR OWL Ontology for Health Data Management	2021	Journal
S45	Nikolaos Beredimas, Vassilis Kilintzis, Ioanna Chouvarda,	A reusable ontology for primitive and complex HL7 FHIR data types	2015	Conference
S46	Athanasios Kiourtis, Argyro Mavrogiorgou, Dimosthenis Kyriazisa	A Semantic Similarity Evaluation for Healthcare Ontologies Matching to HL7 FHIR Resources	2020	Conference
S47	Athanasios Kiourtis, Sokratis Nifakos, Argyro Mavrogiorgou, Dimosthenis Kyriazis	Aggregating the syntactic and semantic similarity of healthcare data towards their transformation to HL7 FHIR through ontology matching	2019	Journal
S48	Gerhard Kober	Annotating FHIR-RDF-graphs with medication knowledge	2020	Workshop
S49	Soonhyun Kwon, Jaehak Yu, Sejin Park, Jong-Arm Jun, Cheol-Sig Pyo	Automatic Stroke Medical Ontology Augmentation with Standard Medical Terminology and Unstructured Textual Medical Knowledge	2021	Conference
S50	Xiao Dong, Reza Samavi, Thodoros Topaloglou	COC: An Ontology for Capturing Semantics of Circle of Care	2015	Journal
S51	Guoqian Jiang, Eric Prud’hommeaux, Guohui Xiao, Harold R. Solbrig	Developing A Semantic Web-based Framework for Executing the Clinical Quality Language Using FHIR	2017	Workshop
S52	Eric Prud’hommeaux, Josh Collins, David Booth, Kevin J. Peterson, Harold R. Solbrig, Guoqian Jiang	Development of a FHIR RDF data transformation and validation framework and its evaluation	2021	Journal
S53	Deepak K. Sharma, Eric Prud’hommeaux, David Booth, Kevin J. Peterson1, Daniel J. Stone1, Harold Solbrig, Guohui Xiao, Emily Pfaff, Guoqian Jiang	Implementing a New FHIR RDF Specification for Semantic Clinical Data Using a JSONLD- based Approach	2022	Workshop
S54	Nansu Zong, Victoria Ngo, Daniel J Stone, Andrew Wen, Yiqing Zhao, Yue Yu, Sijia Liu, Ming Huang, Chen Wang, Guoqian Jiang	Leveraging Genetic Reports and Electronic Health Records for the Prediction of Primary Cancers: Algorithm Development and Validation Study	2021	Journal
S55	Gerhard Kober, Adrian Paschke	Medical information-graphs, based on ontologies and FHIR	2021	Workshop
S56	Gerhard Kober, Livio Robaldo, Adrian Paschke	Modeling Medical Guidelines by Prova and SHACL Accessing FHIR/RDF. Use Case: The Medical ABCDE Approach.	2022	Journal
S57	Maria Penna Luz, Joyce Rocha De Matos Nogueira	Providing Full Semantic Interoperability for the Fast Healthcare Interoperability Resources Schemas with Resource Description Framework	2015	Conference
S58	Paweł Szmeja, Eric Prud’hommeaux	ShExMap and IPSM-AF—Comparison of RDF Transformation Technologies	2021	Journal
S59	Katherine Thornton, Harold Solbrig, Gregory S. Stupp, Jose Emilio Labra Gayo, Daniel Mietchen, Eric Prud’hommeaux, And Andra Waagmeester	Using Shape Expressions (ShEx) to Share RDF Data Models and to Guide Curation with Rigorous Validation	2019	Journal
S60	Amrita De, Ming Huang, Tinghao Feng, Xiaomeng Yue, Lixia Yao	Analyzing Patient Secure Messages Using a Fast Health Care Interoperability Resources (FIHR)-Based Data Model: Development and Topic Modeling Study	2021	Journal
S61	Na Hong, Andrew Wen, Majid Rastegar Mojarad, Sunghwan Sohn, Hongfang Liu, Guoqian Jiang	Standardizing Heterogeneous Annotation Corpora Using HL7 FHIR for Facilitating their Reuse and Integration in Clinical NLP	2018	Symposium
S62	Sarvesh Soni, Meghana Gudala, Daisy Zhe Wang, Kirk Roberts	Using FHIR to Construct a Corpus of Clinical Questions Annotated with Logical Forms and Answers	2019	Symposium
S63	John Aberdeen, Samuel Bayer, Cheryl Clark, Meredith Keybl And David Tresner-Kirsch	An annotation and modeling schema for prescription regimens	2019	Journal
S64	Judy Hong, Anahita Davoudi, Shun Yu, Danielle L. Mowery	Annotation and extraction of age and temporally-related events from clinical histories	2020	Journal
S65	Mario Ciampi , Mario Sicuranza, Stefano Silvestri	A Privacy-Preserving and Standard-Based Architecture for Secondary Use of Clinical Data	2022	Journal
S66	Honghan Wu, Giulia Toti, Katherine I Morley, Zina M Ibrahim, Amos Folarin, Richard Jackson, Ismail Kartoglu, Asha Agrawal, Clive Stringer, Darren Gale, Genevieve Gorrell, Angus Roberts, Matthew Broadbent, Robert Stewart, Richard Jb Dobson	SemEHR: A general-purpose semantic search system to surface semantic data from clinical notes for tailored care, trial recruitment, and clinical research	2018	Journal
S67	Iuliia Lenivtceva, Evgenia Slasten, Mariya Kashina, Georgy Kopanitsa	Applicability of Machine Learning Methods to Multi-label Medical Text Classification	2020	Conference
S68	Shaker El-Sappagh, Farman Ali, Abdeltawab Hendawi, Jun-Hyeog Jang, Kyung-Sup Kwak	A mobile health monitoring-and-treatment system based on integration of the SSN sensor ontology and the HL7 FHIR standard	2019	Journal
S69	Solbrig, Harold R., et al	Modeling and validating HL7 FHIR profiles using semantic web Shape Expressions (ShEx)	2017	Journal	Added during the review
S70	Kiourtis, Athanasios, et al	Structurally mapping healthcare data to HL7 FHIR through ontology alignment	2019	Journal	Added during the review

## Sheet: old_HL7
ID	ID	Database name	Resultat1#1 (Range 2012-2022)	Filtre Langue (FR et Anglais seulement		Filtre		Filtre		Filtre		Filtre				Expression utilisée pour la recherche		Filtres	# resultats
				Nbre	exclus	Nbre	exclus	Nbre	exclus	Nbre	exclus	Nbre	exclus
1	1	IEEE Xplore																Année 2009-2021
2	2	Science direct
3	3	Springer Link														(Healthcare OR health OR EHR OR EMR OR medical OR Telehealth) AND (Standard OR HL7 OR FHIR OR IHE OR terminology OR vocabulary) AND (interoperability OR interface OR formal) AND (Semantic OR Ontology OR mapping OR classification)
4	4	Scopus
5	5	Medline /web of science
7	7	PubMed														(health OR EHR OR EMR) AND (HL7 OR FHIR ) AND (interoperability or semantic)		Année 2009-2021	464
8	8	Elseiver - Engineering village: compendex	453	3	450											TITLE-ABS-KEY ( ( healthcare AND ehr OR emr OR medical ) AND ( standard OR hl7 OR fhir OR terminology OR vocabulary ) AND ( interoperability ) AND ( semantic OR ontology OR mapping OR classification ) ) AND ( LIMIT-TO ( PUBYEAR , 2020 ) OR LIMIT-TO ( PUBYEAR , 2019 ) OR LIMIT-TO ( PUBYEAR , 2018 ) OR LIMIT-TO ( PUBYEAR , 2017 ) OR LIMIT-TO ( PUBYEAR , 2016 ) OR LIMIT-TO ( PUBYEAR , 2015 ) OR LIMI…		Année 2009-2021	301
9	9	Elseiver - Engineering village: Inspec	221	1	220
10	10	ACM Digital Library
11	11	Computer science

## Sheet: old_HL7_Applyed_Search
ID	Database name	Search expression
	IEEE Xplore
	Science direct	(FHIR) OR ((HL7 AND (Semantic OR interoperable OR ontology OR mapping OR classification OR vocabulary OR terminology)
	Springer Link
	Scopus
	Medline /web of science
	PubMed
	Elseiver - Engineering village: compendex	(HL7) AND (Semantic OR Interoperable OR ontology OR SNOMED OR mapping OR classification Or annotation OR terminology OR vocabulary)
	Elseiver - Engineering village: Inspec
	ACM Digital Library
	Computer science

## Sheet: old_Databases (2)
ID	ID	Database name	Search#1 (Range 2012-2022)	Results	Search #2		Database name	Expression utilisée pour la recherche		Filtres	# resultats
1	1	IEEE Xplore	FHIR	92			ACM Digital Library			Année 2009-2021
2	2	Science direct	FHIR	577			Computer Science (anciennement Computer Database)
3	3	Springer Link	FHIR	555	(Health OR EHR OR EMR OR medical OR Telehealth) AND (Standard OR HL7 OR terminology OR vocabulary) AND (interoperability OR interface OR portability OR integration OR exchange OR mapping)		IEEE Xplore	(Healthcare OR health OR EHR OR EMR OR medical OR Telehealth) AND (Standard OR HL7 OR FHIR OR IHE OR terminology OR vocabulary) AND (interoperability OR interface OR formal) AND (Semantic OR Ontology OR mapping OR classification)	(Healthcare OR health OR EHR OR EMR OR medical OR Telehealth) AND (HL7 OR FHIR) AND (interoperability OR interface OR integration OR exchange OR mapping)
4	4	Scopus	FHIR	570			Elsevier - INSPEC
5	5	Medline /web of science	FHIR	384			Elsevier - compendex
7	7	PubMed	FHIR	367			Science Direct	(health OR EHR OR EMR) AND (HL7 OR FHIR ) AND (interoperability or semantic)		Année 2009-2021	464
8	8	Elseiver - Engineering village: compendex	FHIR	331			Scopus	TITLE-ABS-KEY ( ( healthcare AND ehr OR emr OR medical ) AND ( standard OR hl7 OR fhir OR terminology OR vocabulary ) AND ( interoperability ) AND ( semantic OR ontology OR mapping OR classification ) ) AND ( LIMIT-TO ( PUBYEAR , 2020 ) OR LIMIT-TO ( PUBYEAR , 2019 ) OR LIMIT-TO ( PUBYEAR , 2018 ) OR LIMIT-TO ( PUBYEAR , 2017 ) OR LIMIT-TO ( PUBYEAR , 2016 ) OR LIMIT-TO ( PUBYEAR , 2015 ) OR LIMI…		Année 2009-2021	301
9	9	Elseiver - Engineering village: Inspec	FHIR	163			Springer Link
10	10	ACM Digital Library	FHIR	74			Pubmed
11	11	Computer science		65			Medline
				3178
